# Supplementary material for: Asynchronous domain dynamics and equilibration in layered oxide battery cathode
Source: Nat Commun. 2023 Dec 18;14:8394. doi: 10.1038/s41467-023-44222-x (PMC10728132; doi:10.1038/s41467-023-44222-x)
Supplement: Supplementary file 6 — Source Data [file 41467_2023_44222_MOESM6_ESM.xlsx]

## Sheet: Figure 2 FEM plot
Time	domain1	domain2	domain3	domain4	domain5	domain6	domian7	Avg
0	0.97	0.97	0.97	0.97	0.97	0.97	0.97	0.97
0.1	0.97	0.97	0.97	0.97	0.97	0.97	0.97	0.97
0.2	0.97	0.97	0.97	0.97	0.97	0.969999	0.969999	0.97
0.3	0.97	0.97	0.97	0.97	0.97	0.969998	0.969998	0.969999
0.4	0.97	0.97	0.97	0.97	0.97	0.969996	0.969996	0.969999
0.5	0.97	0.97	0.97	0.97	0.97	0.969994	0.969993	0.969998
0.6	0.97	0.97	0.97	0.97	0.97	0.969991	0.96999	0.969997
0.7	0.97	0.97	0.97	0.97	0.97	0.969988	0.969987	0.969996
0.8	0.97	0.97	0.97	0.97	0.97	0.969985	0.969983	0.969995
0.9	0.97	0.97	0.97	0.97	0.97	0.969981	0.969978	0.969994
1	0.97	0.97	0.97	0.97	0.97	0.969976	0.969973	0.969993
1.1	0.97	0.97	0.97	0.97	0.97	0.969971	0.969967	0.969991
1.2	0.97	0.97	0.97	0.97	0.97	0.969966	0.969961	0.969989
1.3	0.97	0.97	0.97	0.97	0.97	0.969959	0.969953	0.969987
1.4	0.97	0.97	0.97	0.97	0.97	0.969949	0.969942	0.969984
1.5	0.97	0.97	0.97	0.97	0.97	0.96994	0.969931	0.969981
1.6	0.97	0.97	0.97	0.97	0.97	0.96993	0.96992	0.969979
1.7	0.97	0.97	0.97	0.97	0.97	0.969921	0.969909	0.969976
1.8	0.97	0.97	0.97	0.97	0.97	0.969911	0.969898	0.969973
1.9	0.97	0.97	0.97	0.97	0.97	0.969902	0.969887	0.96997
2	0.97	0.97	0.97	0.97	0.97	0.969892	0.969876	0.969967
2.1	0.97	0.97	0.97	0.97	0.969999	0.969883	0.969865	0.969964
2.2	0.969999	0.97	0.97	0.97	0.969999	0.969873	0.969854	0.969961
2.3	0.969999	0.97	0.97	0.97	0.969999	0.969864	0.969843	0.969958
2.4	0.969999	0.97	0.97	0.97	0.969999	0.969854	0.969832	0.969955
2.5	0.969999	0.97	0.97	0.97	0.969999	0.969845	0.969821	0.969952
2.6	0.969999	0.97	0.97	0.97	0.969999	0.969835	0.96981	0.969949
2.7	0.969999	0.97	0.97	0.97	0.969999	0.969826	0.969799	0.969946
2.8	0.969999	0.97	0.97	0.97	0.969999	0.969816	0.969788	0.969943
2.9	0.969999	0.97	0.97	0.97	0.969999	0.969807	0.969776	0.96994
3	0.969999	0.97	0.97	0.97	0.969999	0.969797	0.969765	0.969937
3.1	0.969999	0.97	0.97	0.97	0.969999	0.969788	0.969754	0.969934
3.2	0.969999	0.97	0.97	0.97	0.969999	0.969779	0.969743	0.969931
3.3	0.969999	0.97	0.97	0.97	0.969999	0.969769	0.969732	0.969928
3.4	0.969999	0.97	0.97	0.97	0.969999	0.96976	0.969721	0.969925
3.5	0.969999	0.97	0.97	0.97	0.969999	0.969751	0.969709	0.969923
3.6	0.969999	0.97	0.97	0.97	0.969999	0.969741	0.969698	0.96992
3.7	0.969999	0.97	0.97	0.97	0.969999	0.969732	0.969687	0.969917
3.8	0.969999	0.97	0.97	0.97	0.969999	0.969723	0.969676	0.969914
3.9	0.969999	0.97	0.97	0.97	0.969999	0.969713	0.969665	0.969911
4	0.969999	0.97	0.97	0.97	0.969999	0.969704	0.969654	0.969908
4.1	0.969999	0.97	0.97	0.97	0.969998	0.969695	0.969642	0.969905
4.2	0.969999	0.97	0.97	0.97	0.969998	0.969685	0.969631	0.969902
4.3	0.969999	0.97	0.97	0.97	0.969998	0.969676	0.96962	0.969899
4.4	0.969998	0.97	0.97	0.97	0.969998	0.969667	0.969609	0.969896
4.5	0.969998	0.97	0.97	0.97	0.969998	0.969657	0.969598	0.969893
4.6	0.969998	0.97	0.97	0.97	0.969998	0.969648	0.969587	0.96989
4.7	0.969998	0.97	0.97	0.97	0.969998	0.969638	0.969576	0.969887
4.8	0.969998	0.97	0.97	0.97	0.969998	0.969629	0.969565	0.969884
4.9	0.969998	0.97	0.97	0.97	0.969998	0.96962	0.969554	0.969881
5	0.969998	0.97	0.97	0.97	0.969998	0.96961	0.969543	0.969878
5.1	0.969998	0.97	0.97	0.97	0.969998	0.969601	0.969531	0.969875
5.2	0.969998	0.97	0.97	0.97	0.969998	0.969591	0.96952	0.969872
5.3	0.969998	0.97	0.97	0.97	0.969998	0.969582	0.969509	0.96987
5.4	0.969998	0.97	0.97	0.97	0.969998	0.969573	0.969498	0.969867
5.5	0.969998	0.97	0.97	0.97	0.969998	0.969563	0.969487	0.969864
5.6	0.969998	0.97	0.97	0.97	0.969997	0.969554	0.969476	0.969861
5.7	0.969998	0.97	0.97	0.97	0.969997	0.969544	0.969465	0.969858
5.8	0.969998	0.97	0.97	0.97	0.969997	0.969535	0.969454	0.969855
5.9	0.969998	0.97	0.97	0.97	0.969997	0.969525	0.969443	0.969852
6	0.969997	0.97	0.97	0.97	0.969997	0.969516	0.969432	0.969849
6.1	0.969997	0.97	0.97	0.97	0.969997	0.969506	0.969421	0.969846
6.2	0.969997	0.97	0.97	0.97	0.969997	0.969497	0.96941	0.969843
6.3	0.969997	0.97	0.97	0.97	0.969997	0.969487	0.969399	0.96984
6.4	0.969997	0.97	0.97	0.97	0.969997	0.969478	0.969389	0.969837
6.5	0.969997	0.97	0.97	0.97	0.969997	0.969468	0.969378	0.969834
6.6	0.969997	0.97	0.97	0.97	0.969997	0.969459	0.969367	0.969831
6.7	0.969997	0.97	0.97	0.97	0.969997	0.969449	0.969356	0.969828
6.8	0.969997	0.97	0.97	0.97	0.969997	0.96944	0.969345	0.969825
6.9	0.969997	0.97	0.97	0.97	0.969996	0.96943	0.969334	0.969823
7	0.969997	0.97	0.97	0.97	0.969996	0.969421	0.969323	0.96982
7.1	0.969997	0.97	0.97	0.97	0.969996	0.969411	0.969312	0.969817
7.2	0.969997	0.97	0.97	0.97	0.969996	0.969402	0.969301	0.969814
7.3	0.969997	0.97	0.97	0.97	0.969996	0.969392	0.96929	0.969811
7.4	0.969997	0.97	0.97	0.97	0.969996	0.969383	0.96928	0.969808
7.5	0.969996	0.97	0.97	0.97	0.969996	0.969373	0.969269	0.969805
7.6	0.969996	0.97	0.97	0.97	0.969996	0.969364	0.969258	0.969802
7.7	0.969996	0.97	0.97	0.97	0.969996	0.969354	0.969247	0.969799
7.8	0.969996	0.97	0.97	0.97	0.969996	0.969345	0.969236	0.969796
7.9	0.969996	0.97	0.97	0.97	0.969996	0.969335	0.969225	0.969793
8	0.969996	0.97	0.97	0.97	0.969996	0.969326	0.969214	0.96979
8.1	0.969996	0.97	0.97	0.97	0.969995	0.969316	0.969203	0.969787
8.2	0.969996	0.97	0.97	0.97	0.969995	0.969307	0.969193	0.969784
8.3	0.969996	0.97	0.97	0.97	0.969995	0.969297	0.969182	0.969781
8.4	0.969996	0.97	0.97	0.97	0.969995	0.969288	0.969171	0.969778
8.5	0.969996	0.97	0.97	0.97	0.969995	0.969278	0.96916	0.969776
8.6	0.969996	0.97	0.97	0.97	0.969995	0.969268	0.969149	0.969773
8.7	0.969996	0.97	0.97	0.97	0.969995	0.969259	0.969138	0.96977
8.8	0.969996	0.97	0.97	0.97	0.969995	0.969249	0.969128	0.969767
8.9	0.969995	0.97	0.97	0.97	0.969995	0.96924	0.969117	0.969764
9	0.969995	0.97	0.97	0.97	0.969995	0.96923	0.969106	0.969761
9.1	0.969995	0.97	0.97	0.97	0.969995	0.969221	0.969095	0.969758
9.2	0.969995	0.97	0.97	0.97	0.969994	0.969211	0.969084	0.969755
9.3	0.969995	0.97	0.97	0.97	0.969994	0.969202	0.969073	0.969752
9.4	0.969995	0.97	0.97	0.97	0.969994	0.969192	0.969062	0.969749
9.5	0.969995	0.97	0.97	0.97	0.969994	0.969183	0.969052	0.969746
9.6	0.969995	0.97	0.97	0.97	0.969994	0.969173	0.969041	0.969743
9.7	0.969995	0.97	0.97	0.97	0.969994	0.969164	0.96903	0.96974
9.8	0.969995	0.97	0.97	0.97	0.969994	0.969154	0.969019	0.969737
9.9	0.969995	0.97	0.97	0.97	0.969994	0.969144	0.969008	0.969734
10	0.969995	0.97	0.97	0.97	0.969994	0.969135	0.968998	0.969732
10	0.969995	0.97	0.97	0.97	0.969994	0.969135	0.968998	0.969732
110	0.969847	0.97	0.97	0.97	0.969785	0.959654	0.958402	0.966813
210	0.969596	0.97	0.97	0.97	0.969422	0.950271	0.948086	0.963911
310	0.969264	0.97	0.97	0.97	0.968939	0.940957	0.93799	0.961021
410	0.968862	0.97	0.97	0.969999	0.968351	0.931699	0.928091	0.958143
510	0.968395	0.97	0.97	0.969996	0.967664	0.922494	0.918378	0.955275
610	0.967866	0.97	0.97	0.969988	0.966884	0.91334	0.908846	0.952418
710	0.967278	0.97	0.97	0.96997	0.966013	0.904236	0.899492	0.94957
810	0.966633	0.97	0.97	0.969925	0.965058	0.895189	0.890319	0.946732
910	0.965933	0.97	0.97	0.969855	0.964017	0.886197	0.881326	0.943904
1010	0.96518	0.97	0.97	0.969737	0.962898	0.877273	0.872519	0.941087
1110	0.964372	0.97	0.97	0.969577	0.961697	0.868413	0.863895	0.938279
1210	0.963513	0.97	0.97	0.969339	0.960422	0.859642	0.85546	0.935482
1310	0.962602	0.97	0.97	0.969035	0.95907	0.850953	0.847212	0.932696
1410	0.961639	0.97	0.97	0.968624	0.957648	0.842376	0.839158	0.929921
1510	0.960626	0.97	0.97	0.968118	0.956153	0.833905	0.831294	0.927156
1610	0.959561	0.969999	0.97	0.967476	0.95459	0.825576	0.823624	0.924404
1710	0.958446	0.969999	0.969999	0.96671	0.952958	0.817378	0.816147	0.921662
1810	0.957277	0.969998	0.969999	0.965764	0.951263	0.809371	0.80886	0.918933
1910	0.956057	0.969996	0.969998	0.964652	0.949504	0.801541	0.801763	0.916216
2010	0.954785	0.969994	0.969997	0.963377	0.947679	0.793885	0.794856	0.91351
2110	0.953461	0.969992	0.969995	0.961938	0.945791	0.786402	0.78814	0.910817
2210	0.952082	0.969988	0.969993	0.960298	0.943845	0.779143	0.781598	0.908135
2310	0.950651	0.969983	0.96999	0.958475	0.94184	0.772084	0.775239	0.905466
2410	0.949166	0.969977	0.969986	0.956472	0.939773	0.765221	0.769062	0.902808
2510	0.947629	0.96997	0.969982	0.95429	0.937645	0.758554	0.763068	0.900162
2610	0.946035	0.969959	0.969975	0.951924	0.935466	0.752107	0.757226	0.897527
2710	0.944386	0.969946	0.969966	0.949375	0.933233	0.74587	0.751549	0.894904
2810	0.942682	0.969932	0.969957	0.946645	0.930944	0.739841	0.74604	0.892292
2910	0.940924	0.969915	0.969945	0.943734	0.928598	0.734018	0.7407	0.889691
3010	0.939108	0.969892	0.96993	0.940697	0.926207	0.728371	0.735487	0.887099
3110	0.937236	0.969865	0.969911	0.93751	0.923765	0.722914	0.730419	0.884517
3210	0.935307	0.969834	0.969889	0.934167	0.921272	0.717649	0.725501	0.881946
3310	0.933322	0.9698	0.969865	0.930669	0.918727	0.712576	0.720731	0.879384
3410	0.931278	0.969756	0.969834	0.927099	0.916141	0.707636	0.716068	0.87683
3510	0.929177	0.969705	0.969797	0.923423	0.91351	0.702853	0.711528	0.874285
3610	0.927018	0.969647	0.969756	0.919632	0.910831	0.698234	0.707117	0.871748
3710	0.924802	0.969584	0.969709	0.915725	0.908106	0.693779	0.702835	0.86922
3810	0.922527	0.969509	0.969655	0.911762	0.905341	0.689444	0.698654	0.866699
3910	0.920195	0.969426	0.969593	0.90772	0.902533	0.685245	0.694584	0.864185
4010	0.917805	0.969333	0.969524	0.903599	0.899682	0.681183	0.690625	0.861679
4110	0.915358	0.969228	0.969446	0.899434	0.896793	0.677231	0.686761	0.859179
4210	0.912853	0.96911	0.969357	0.895234	0.893867	0.673384	0.682987	0.856684
4310	0.910291	0.968977	0.969256	0.891003	0.890904	0.669637	0.679301	0.854196
4410	0.907674	0.968828	0.969142	0.886749	0.887907	0.665987	0.675699	0.851712
4510	0.905003	0.96866	0.969014	0.882476	0.884877	0.662428	0.672176	0.849233
4610	0.902277	0.968474	0.96887	0.878191	0.881814	0.658958	0.668731	0.846759
4710	0.899492	0.968265	0.968708	0.8739	0.878719	0.655577	0.665371	0.84429
4810	0.89673	0.968033	0.968527	0.869595	0.875594	0.652277	0.661992	0.841821
4910	0.893944	0.967777	0.968326	0.865278	0.872442	0.64905	0.658667	0.839355
5010	0.891094	0.967496	0.968105	0.860965	0.869265	0.645892	0.655435	0.836893
5110	0.888199	0.967187	0.96786	0.856657	0.866062	0.642803	0.652272	0.834434
5210	0.885299	0.966848	0.96759	0.852355	0.862836	0.63978	0.649131	0.831977
5310	0.882386	0.966478	0.967292	0.848087	0.859588	0.636819	0.645985	0.829519
5410	0.879452	0.966073	0.966967	0.843838	0.856318	0.633918	0.642876	0.827063
5510	0.876526	0.965629	0.966606	0.83959	0.853028	0.631078	0.639792	0.824607
5610	0.873544	0.965149	0.966216	0.835357	0.84972	0.628288	0.63681	0.822155
5710	0.87062	0.964631	0.965792	0.831184	0.846397	0.625544	0.633708	0.819697
5810	0.867607	0.964072	0.965332	0.827028	0.843059	0.622847	0.630765	0.817244
5910	0.864542	0.96347	0.964834	0.822895	0.839707	0.620195	0.627921	0.814795
6010	0.861551	0.96282	0.964294	0.818864	0.836343	0.617586	0.624901	0.812337
6110	0.858587	0.962125	0.963714	0.814828	0.832969	0.615015	0.621912	0.809878
6210	0.855537	0.961382	0.963089	0.810796	0.829585	0.612481	0.619113	0.807426
6310	0.852485	0.960584	0.962415	0.806758	0.826193	0.609985	0.616403	0.804975
6410	0.849442	0.959735	0.961694	0.802745	0.822795	0.607524	0.613727	0.802523
6510	0.846351	0.958836	0.960926	0.798829	0.819392	0.605093	0.611062	0.80007
6610	0.843216	0.957884	0.960107	0.794993	0.815986	0.60269	0.608439	0.797616
6710	0.840045	0.956876	0.959236	0.791179	0.812579	0.600322	0.605916	0.795165
6810	0.836867	0.955811	0.95831	0.787461	0.809171	0.597972	0.603376	0.79271
6910	0.833782	0.954688	0.957326	0.783843	0.805766	0.595638	0.600668	0.790245
7010	0.830612	0.953508	0.956286	0.780291	0.802364	0.593336	0.598078	0.787782
7110	0.827437	0.952269	0.955187	0.776865	0.798965	0.591002	0.595485	0.785316
7210	0.824299	0.950971	0.954028	0.773594	0.795586	0.588659	0.592743	0.78284
7310	0.821308	0.949609	0.95281	0.770175	0.792257	0.586376	0.589968	0.780358
7410	0.818225	0.948187	0.951548	0.767105	0.788922	0.583941	0.587156	0.777869
7510	0.815165	0.946706	0.950215	0.764023	0.785609	0.58163	0.58429	0.775377
7610	0.812075	0.945168	0.948825	0.760945	0.782282	0.579325	0.581598	0.772888
7710	0.808968	0.943571	0.947424	0.757907	0.778934	0.577002	0.579001	0.770401
7810	0.80585	0.941915	0.945943	0.754886	0.775595	0.574766	0.576437	0.767913
7910	0.80274	0.940198	0.944455	0.751936	0.772275	0.572437	0.573906	0.765421
8010	0.799621	0.938424	0.942951	0.749194	0.768946	0.56996	0.571371	0.762924
8110	0.796621	0.936593	0.941421	0.746515	0.765614	0.567583	0.568552	0.760414
8210	0.793591	0.934704	0.939833	0.744001	0.762279	0.565254	0.565626	0.757898
8310	0.790546	0.932763	0.938253	0.741326	0.758937	0.562973	0.562929	0.75539
8410	0.787494	0.930772	0.936625	0.738525	0.755641	0.56074	0.560385	0.752883
8510	0.784438	0.928731	0.934919	0.735705	0.752345	0.558547	0.557972	0.75038
8610	0.781381	0.926639	0.933169	0.732833	0.749063	0.556393	0.555666	0.747878
8710	0.778324	0.924498	0.931455	0.7299	0.745752	0.554276	0.553441	0.745378
8810	0.775268	0.922308	0.929666	0.727089	0.742437	0.552196	0.551155	0.742874
8910	0.772214	0.920066	0.927902	0.724331	0.739107	0.550072	0.548885	0.740368
9010	0.769163	0.917776	0.926109	0.721725	0.735805	0.547783	0.546637	0.737857
9110	0.766118	0.915439	0.924177	0.71923	0.732514	0.54562	0.544282	0.73534
9210	0.763261	0.913051	0.922321	0.716684	0.729224	0.54355	0.541567	0.732808
9310	0.760473	0.910614	0.920453	0.714018	0.725935	0.541508	0.538935	0.730277
9410	0.757639	0.908131	0.91846	0.711776	0.722677	0.539302	0.536143	0.727733
9510	0.754786	0.905603	0.916469	0.7093	0.719472	0.537178	0.533549	0.725194
9610	0.751919	0.903037	0.914478	0.706806	0.716233	0.535075	0.531061	0.722658
9710	0.74905	0.90043	0.91241	0.704562	0.713003	0.53298	0.528349	0.720112
9810	0.7462	0.897783	0.910255	0.702243	0.709805	0.530857	0.525842	0.717569
9910	0.743347	0.895097	0.908099	0.69985	0.706575	0.528787	0.523463	0.715031
10010	0.740493	0.892376	0.905875	0.697392	0.703384	0.526748	0.521195	0.712495
10110	0.737637	0.889623	0.903725	0.69482	0.700204	0.524739	0.518957	0.709958
10210	0.734788	0.886841	0.901461	0.692583	0.697049	0.522591	0.516559	0.70741
10310	0.731952	0.884025	0.899367	0.69049	0.693715	0.520424	0.514065	0.704863
10410	0.729123	0.881177	0.897226	0.688001	0.690493	0.518343	0.5119	0.702323
10510	0.726288	0.878307	0.895034	0.685614	0.687287	0.51631	0.509607	0.699778
10610	0.723472	0.87541	0.892737	0.683283	0.684116	0.514311	0.507275	0.697229
10710	0.72067	0.872485	0.89038	0.681294	0.680957	0.512161	0.504725	0.694667
10810	0.717889	0.86953	0.887943	0.679335	0.677819	0.510071	0.502124	0.692102
10910	0.715124	0.866548	0.885458	0.677553	0.674709	0.508025	0.499254	0.689524
11010	0.712459	0.863542	0.882898	0.676374	0.67163	0.505979	0.495489	0.68691
11110	0.709953	0.860514	0.880314	0.67508	0.668542	0.503906	0.491747	0.684294
11210	0.707431	0.857474	0.877782	0.673668	0.665389	0.501789	0.488286	0.681689
11310	0.7049	0.854428	0.875174	0.672154	0.66228	0.499633	0.485052	0.679089
11410	0.702362	0.851381	0.872506	0.670542	0.65921	0.497454	0.482003	0.676494
11510	0.699815	0.84833	0.869765	0.668856	0.656173	0.495263	0.479123	0.673904
11610	0.697262	0.845277	0.867044	0.667087	0.653104	0.493073	0.476391	0.67132
11710	0.694703	0.842216	0.864287	0.665241	0.65005	0.490895	0.473785	0.66874
11810	0.692188	0.839135	0.861481	0.663328	0.647026	0.488736	0.471218	0.666159
11910	0.689786	0.836065	0.858606	0.66134	0.644038	0.486598	0.468587	0.663574
12010	0.687351	0.832976	0.855693	0.659267	0.64109	0.48448	0.466091	0.660993
12110	0.684891	0.829844	0.852846	0.657221	0.638032	0.482372	0.463716	0.658417
12210	0.682421	0.826754	0.849978	0.655035	0.635003	0.480301	0.461441	0.655848
12310	0.679937	0.823644	0.84709	0.652785	0.631996	0.478253	0.45925	0.653279
12410	0.677439	0.82057	0.844134	0.650441	0.629051	0.476231	0.457129	0.650714
12510	0.674938	0.817469	0.841167	0.648289	0.626137	0.473957	0.45504	0.648142
12610	0.672421	0.814341	0.838194	0.645739	0.623248	0.472115	0.452987	0.645578
12710	0.669991	0.811252	0.835092	0.643248	0.620381	0.470218	0.450895	0.643011
12810	0.667403	0.808199	0.832144	0.640835	0.617537	0.467994	0.449033	0.640449
12910	0.66487	0.805182	0.829091	0.638499	0.614707	0.465805	0.447026	0.637883
13010	0.662335	0.802111	0.825979	0.6361	0.611891	0.463751	0.44505	0.635317
13110	0.659688	0.799188	0.822843	0.63359	0.60909	0.461774	0.443159	0.632762
13210	0.657038	0.796309	0.81976	0.630962	0.606261	0.45985	0.441304	0.630212
13310	0.654422	0.793359	0.816713	0.628299	0.603389	0.457966	0.439487	0.627662
13410	0.651757	0.790438	0.81378	0.625452	0.600552	0.456115	0.437708	0.625115
13510	0.649109	0.787491	0.810806	0.622569	0.597738	0.454311	0.435939	0.622566
13610	0.646333	0.784556	0.808336	0.619246	0.594939	0.452527	0.434215	0.620022
13710	0.643463	0.781767	0.805852	0.615884	0.592145	0.450762	0.43253	0.617486
13810	0.640644	0.77894	0.803259	0.612553	0.589353	0.449015	0.430885	0.614949
13910	0.638124	0.776087	0.800622	0.60925	0.586561	0.447271	0.428847	0.612395
14010	0.635592	0.77319	0.797897	0.605998	0.583773	0.445514	0.426922	0.609841
14110	0.633001	0.770251	0.795089	0.602799	0.580991	0.443745	0.42516	0.607291
14210	0.630377	0.767272	0.792212	0.599652	0.578215	0.441975	0.423491	0.604742
14310	0.627655	0.764388	0.78948	0.596544	0.575278	0.440212	0.421885	0.602206
14410	0.624855	0.761601	0.786695	0.593446	0.572348	0.438462	0.420328	0.599676
14510	0.621945	0.758985	0.783903	0.590266	0.56946	0.436726	0.418802	0.597155
14610	0.61908	0.756281	0.781099	0.587038	0.566603	0.435005	0.4173	0.59463
14710	0.616217	0.753434	0.778321	0.583829	0.563767	0.433298	0.415816	0.592097
14810	0.613368	0.750547	0.77547	0.580649	0.560954	0.431604	0.414347	0.589563
14910	0.610613	0.747624	0.772554	0.577499	0.558157	0.42992	0.412785	0.587022
15010	0.607844	0.744637	0.769683	0.574363	0.555376	0.428197	0.41124	0.584477
15110	0.60507	0.741561	0.766806	0.571585	0.55261	0.42615	0.409666	0.581921
15210	0.602295	0.738417	0.763903	0.568777	0.549856	0.424248	0.408034	0.579362
15310	0.599344	0.735483	0.761139	0.565938	0.546994	0.422424	0.4064	0.576818
15410	0.596473	0.732483	0.758304	0.563045	0.544159	0.420641	0.404784	0.57427
15510	0.593648	0.729409	0.755407	0.560135	0.541356	0.418885	0.403187	0.571718
15610	0.590814	0.726292	0.752486	0.557225	0.538578	0.417149	0.401609	0.569165
15710	0.587919	0.723269	0.749517	0.554309	0.535822	0.415431	0.400042	0.566615
15810	0.585371	0.720001	0.746504	0.551394	0.533085	0.413724	0.398213	0.564042
15910	0.582793	0.716693	0.743496	0.548502	0.530367	0.412013	0.396399	0.561466
16010	0.580132	0.713374	0.740473	0.545627	0.527666	0.410292	0.394691	0.558894
16110	0.577359	0.710123	0.737446	0.542753	0.524981	0.408573	0.393053	0.556327
16210	0.574597	0.706868	0.734364	0.539866	0.522309	0.406864	0.391456	0.553761
16310	0.571857	0.703552	0.731251	0.536982	0.519647	0.405166	0.389889	0.551192
16410	0.569122	0.700207	0.72809	0.53411	0.516998	0.403482	0.388349	0.548623
16510	0.566382	0.69672	0.724967	0.531256	0.51436	0.401814	0.386831	0.546047
16610	0.563618	0.693295	0.721769	0.528417	0.511734	0.400161	0.385331	0.543475
16710	0.560875	0.689812	0.718524	0.525595	0.50912	0.398524	0.383848	0.5409
16810	0.558121	0.68624	0.715288	0.522795	0.50652	0.396903	0.382379	0.538321
16910	0.555362	0.682599	0.712055	0.520009	0.503931	0.395294	0.380921	0.535739
17010	0.552597	0.678972	0.708767	0.517238	0.501354	0.393698	0.379474	0.533157
17110	0.549657	0.675596	0.70545	0.514473	0.49879	0.392115	0.378038	0.530588
17210	0.546704	0.672279	0.702103	0.511673	0.496238	0.390545	0.376611	0.528022
17310	0.543816	0.668883	0.698727	0.508856	0.493698	0.388986	0.375194	0.525451
17410	0.540965	0.665426	0.695314	0.506046	0.491169	0.387438	0.373785	0.522878
17510	0.53809	0.661888	0.691943	0.503248	0.488649	0.385899	0.372383	0.5203
17610	0.535212	0.658365	0.688522	0.500465	0.486139	0.384369	0.370987	0.517723
17710	0.532245	0.654989	0.685067	0.497683	0.48364	0.382854	0.369588	0.515152
17810	0.529351	0.651434	0.681635	0.494897	0.481151	0.381344	0.368197	0.512573
17910	0.526478	0.647889	0.67814	0.492123	0.478671	0.379839	0.366813	0.509993
18010	0.523615	0.644335	0.674606	0.489363	0.476199	0.378339	0.365434	0.507413
18110	0.52076	0.640765	0.671037	0.48662	0.473734	0.376843	0.364059	0.504831
18210	0.51787	0.637103	0.667529	0.483895	0.47128	0.375353	0.362689	0.502245
18310	0.514792	0.633774	0.663985	0.481156	0.468833	0.373868	0.361322	0.499676
18410	0.511819	0.630361	0.660392	0.478394	0.466395	0.372389	0.359958	0.497101
18510	0.508885	0.626855	0.656804	0.475633	0.463963	0.370913	0.358597	0.494521
18610	0.505979	0.623306	0.653193	0.472884	0.461537	0.36944	0.357233	0.491939
18710	0.503247	0.619721	0.649558	0.470154	0.459117	0.367963	0.355655	0.489345
18810	0.500503	0.616102	0.645902	0.467443	0.456701	0.366471	0.354132	0.486751
18910	0.497744	0.612448	0.642228	0.464756	0.454291	0.364961	0.352663	0.484156
19010	0.494975	0.608836	0.638487	0.462087	0.451885	0.363451	0.351226	0.481564
19110	0.492174	0.605094	0.63483	0.459433	0.449482	0.361944	0.349809	0.478966
19210	0.489401	0.601315	0.631127	0.456796	0.447085	0.360441	0.348404	0.476367
19310	0.486602	0.597554	0.627401	0.454191	0.444696	0.358927	0.347008	0.473768
19410	0.483811	0.593749	0.623655	0.451594	0.442311	0.357432	0.345619	0.471167
19510	0.481013	0.589928	0.619917	0.449012	0.439914	0.355945	0.344235	0.468566
19610	0.478214	0.586089	0.616134	0.446438	0.437548	0.354463	0.342855	0.465963
19710	0.475295	0.582434	0.612319	0.443885	0.435184	0.352987	0.341479	0.463369
19810	0.472408	0.578721	0.608475	0.441346	0.432828	0.351515	0.340107	0.460771
19910	0.46959	0.575001	0.604663	0.43882	0.430479	0.350042	0.338571	0.458167
20010	0.466853	0.571257	0.600809	0.4363	0.428136	0.34855	0.336999	0.455558
20110	0.464065	0.567562	0.596908	0.433963	0.425798	0.346868	0.33548	0.452949
20210	0.461304	0.563777	0.593008	0.431661	0.423462	0.345202	0.333933	0.450336
20310	0.458655	0.559895	0.589139	0.429333	0.421133	0.343584	0.33224	0.447711
20410	0.45598	0.556098	0.585287	0.42698	0.418772	0.341968	0.330563	0.445093
20510	0.453325	0.552215	0.581354	0.424585	0.416459	0.340384	0.328977	0.442472
20610	0.450506	0.54859	0.577408	0.422195	0.414153	0.338751	0.327446	0.439864
20710	0.447629	0.545022	0.573587	0.419764	0.411748	0.337157	0.325946	0.437265
20810	0.444642	0.541586	0.569882	0.4173	0.409251	0.335603	0.32447	0.434676
20910	0.441668	0.538136	0.566316	0.414803	0.406648	0.334057	0.323011	0.432091
21010	0.438753	0.534595	0.562527	0.412281	0.404236	0.332512	0.321563	0.429495
21110	0.435877	0.531004	0.558916	0.409765	0.401711	0.330904	0.320116	0.426899
21210	0.432953	0.527441	0.555255	0.407294	0.399235	0.329269	0.318668	0.424302
21310	0.430089	0.523788	0.551538	0.404755	0.396798	0.32772	0.317211	0.4217
21410	0.42714	0.52025	0.547784	0.402231	0.394405	0.326147	0.315752	0.419101
21510	0.424181	0.516737	0.544016	0.399721	0.39205	0.324514	0.314289	0.416501
21610	0.421228	0.513271	0.540204	0.397167	0.389708	0.322924	0.312818	0.413903
21710	0.418262	0.509773	0.536419	0.394613	0.387397	0.321305	0.311339	0.411301
21810	0.415264	0.506308	0.53261	0.392079	0.385088	0.319705	0.30985	0.408701
21910	0.412338	0.502739	0.528786	0.389546	0.382781	0.318112	0.308355	0.406094
22010	0.409414	0.49916	0.524935	0.387039	0.38048	0.316521	0.306855	0.403486
22110	0.406575	0.495562	0.521061	0.384473	0.378183	0.314929	0.30535	0.400876
22210	0.403706	0.491872	0.517193	0.381997	0.375888	0.313335	0.303841	0.398262
22310	0.400856	0.488196	0.513274	0.379535	0.3736	0.311738	0.302327	0.395646
22410	0.39816	0.484484	0.50934	0.377089	0.371329	0.310116	0.300623	0.39302
22510	0.395471	0.480672	0.505422	0.374654	0.369051	0.308494	0.298975	0.390391
22610	0.392661	0.477053	0.501457	0.372349	0.366852	0.306637	0.297355	0.387766
22710	0.389714	0.473714	0.497493	0.369929	0.364659	0.304856	0.295722	0.385155
22810	0.386858	0.470265	0.493516	0.367479	0.362453	0.303122	0.294081	0.382539
22910	0.384047	0.466735	0.489524	0.36505	0.360252	0.301383	0.292437	0.379918
23010	0.381276	0.463145	0.485572	0.362625	0.358071	0.299573	0.290781	0.377292
23110	0.378546	0.4595	0.481679	0.36019	0.355811	0.29782	0.289109	0.374665
23210	0.3758	0.455872	0.477752	0.357766	0.353544	0.296103	0.287439	0.372039
23310	0.37315	0.452329	0.473801	0.355323	0.3513	0.294348	0.285616	0.36941
23410	0.370356	0.448715	0.46983	0.352924	0.349014	0.29265	0.284029	0.366788
23510	0.367752	0.445051	0.465841	0.350503	0.346748	0.290929	0.282261	0.364155
23610	0.365083	0.441352	0.461835	0.348068	0.344505	0.289175	0.280658	0.361525
23710	0.362549	0.437712	0.457821	0.345642	0.342267	0.287382	0.278842	0.358888
23810	0.35996	0.434189	0.453781	0.343257	0.34004	0.285542	0.27701	0.356254
23910	0.357357	0.430624	0.44973	0.340888	0.337785	0.283737	0.275231	0.353622
24010	0.354695	0.427141	0.445675	0.338498	0.335526	0.281947	0.273479	0.350994
24110	0.35215	0.423436	0.441661	0.336114	0.33323	0.280168	0.271744	0.348358
24210	0.34954	0.419837	0.437615	0.333699	0.330968	0.278396	0.270022	0.345725
24310	0.346515	0.416876	0.433638	0.331294	0.328634	0.276629	0.268308	0.343128
24410	0.344023	0.413216	0.429648	0.328788	0.326318	0.274862	0.266597	0.340493
24510	0.341107	0.41008	0.425884	0.326299	0.323892	0.273081	0.264881	0.337889
24610	0.33784	0.407741	0.422439	0.323638	0.321212	0.2713	0.26316	0.335333
24710	0.334	0.406445	0.418886	0.320868	0.31866	0.269481	0.261419	0.332823
24810	0.330476	0.404791	0.41537	0.318056	0.316232	0.267474	0.25958	0.330283
24910	0.32729	0.403233	0.41213	0.315218	0.313529	0.265498	0.257253	0.327736
25010	0.32395	0.40179	0.408813	0.312344	0.310927	0.263427	0.255136	0.325198
25110	0.320699	0.400169	0.405481	0.309453	0.308353	0.261325	0.253083	0.322652
25210	0.317548	0.398383	0.40215	0.30655	0.305785	0.259216	0.25105	0.320097
25310	0.314458	0.396446	0.398824	0.303688	0.303286	0.257006	0.24901	0.317531
25410	0.311423	0.394372	0.395503	0.300848	0.300735	0.254885	0.246958	0.31496
25510	0.308438	0.39217	0.392187	0.297998	0.298213	0.25277	0.2449	0.312382
25610	0.305507	0.389849	0.388873	0.295188	0.29568	0.250641	0.242847	0.309798
25710	0.302656	0.387408	0.385791	0.292371	0.292998	0.248467	0.240788	0.307211
25810	0.299814	0.38486	0.382672	0.2896	0.290367	0.246288	0.238721	0.304617
25910	0.296988	0.382233	0.379675	0.286888	0.287749	0.243951	0.236628	0.302016
26010	0.294175	0.379528	0.376668	0.283803	0.285263	0.241914	0.234524	0.299411
26110	0.29141	0.376745	0.373636	0.280987	0.282815	0.239549	0.232421	0.296795
26210	0.28866	0.37389	0.370588	0.278184	0.280365	0.237252	0.230287	0.294175
26310	0.285887	0.370977	0.367517	0.275429	0.277918	0.235006	0.228131	0.291552
26410	0.28314	0.368006	0.364426	0.272694	0.275441	0.232807	0.225983	0.288928
26510	0.28041	0.364983	0.361312	0.269982	0.272952	0.230631	0.223847	0.286302
26610	0.277679	0.36191	0.358175	0.267299	0.27048	0.228453	0.22172	0.283674
26710	0.274964	0.358786	0.355338	0.264641	0.267745	0.226285	0.219602	0.281052
26810	0.272289	0.355615	0.352565	0.261975	0.264998	0.224059	0.217481	0.278426
26910	0.269616	0.352417	0.34971	0.259404	0.262302	0.221774	0.215345	0.275795
27010	0.266951	0.349197	0.346797	0.256855	0.259645	0.219494	0.213191	0.273161
27110	0.264295	0.345959	0.343833	0.254288	0.257019	0.217253	0.211032	0.270526
27210	0.261647	0.342702	0.340822	0.251716	0.254421	0.215032	0.208877	0.267888
27310	0.259003	0.339432	0.337775	0.249146	0.251841	0.21282	0.206726	0.265249
27410	0.256391	0.336148	0.334693	0.246552	0.249281	0.210618	0.20458	0.262609
27510	0.253788	0.332848	0.331573	0.24396	0.246838	0.208297	0.202426	0.259961
27610	0.251145	0.329534	0.328421	0.241416	0.244316	0.206128	0.200263	0.257317
27710	0.24858	0.326204	0.32524	0.238805	0.241798	0.203959	0.198122	0.254673
27810	0.246012	0.322862	0.322035	0.236212	0.239397	0.20165	0.195977	0.252021
27910	0.243462	0.319509	0.318806	0.23361	0.236991	0.199389	0.193811	0.249368
28010	0.240856	0.316145	0.315555	0.231078	0.234579	0.197152	0.191643	0.246715
28110	0.238283	0.31277	0.312286	0.228519	0.232137	0.194973	0.189477	0.244063
28210	0.235692	0.309382	0.308995	0.225992	0.229668	0.192822	0.187338	0.241413
28310	0.233125	0.305985	0.305715	0.22345	0.22725	0.190588	0.185194	0.238758
28410	0.230543	0.302582	0.302714	0.220716	0.224869	0.188254	0.18302	0.2361
28510	0.227941	0.29918	0.299652	0.218009	0.22249	0.186002	0.180817	0.233441
28610	0.225518	0.295784	0.296556	0.215332	0.220199	0.18363	0.178351	0.230767
28710	0.223032	0.2924	0.293429	0.212691	0.21787	0.181294	0.175971	0.228098
28810	0.220497	0.289027	0.290282	0.210075	0.215511	0.17899	0.173651	0.225433
28910	0.217927	0.285663	0.287113	0.207476	0.213135	0.176712	0.171374	0.222771
29010	0.215334	0.282304	0.283926	0.204893	0.210748	0.174491	0.16907	0.22011
29110	0.212728	0.278949	0.280724	0.202327	0.20835	0.172263	0.166804	0.217449
29210	0.210165	0.275597	0.277508	0.19972	0.205939	0.170032	0.16457	0.21479
29310	0.20755	0.27225	0.274276	0.197175	0.203515	0.167804	0.162356	0.212132
29410	0.205008	0.268905	0.271031	0.194562	0.201079	0.16558	0.160156	0.209474
29510	0.202442	0.265564	0.267772	0.191987	0.198633	0.163358	0.157964	0.206817
29610	0.199861	0.262228	0.264503	0.18944	0.196177	0.16115	0.155762	0.20416
29710	0.197279	0.258895	0.261223	0.186905	0.193714	0.15894	0.153565	0.201503
29810	0.194707	0.255564	0.257935	0.184368	0.191244	0.156711	0.151397	0.198847
29910	0.192132	0.252236	0.254639	0.181955	0.188759	0.154385	0.149212	0.196188
30010	0.189539	0.24891	0.251337	0.179435	0.186263	0.152261	0.146975	0.193531
30110	0.186983	0.245586	0.248029	0.176918	0.183773	0.15001	0.144825	0.190875
30210	0.184358	0.242384	0.244719	0.174481	0.181257	0.147774	0.142579	0.188222
30310	0.181821	0.239049	0.241546	0.172017	0.178633	0.145511	0.140388	0.185566
30410	0.179185	0.235869	0.238199	0.169553	0.17614	0.143271	0.13818	0.182914
30510	0.176681	0.232514	0.234946	0.167252	0.173556	0.140877	0.135933	0.180251
30610	0.174359	0.229196	0.231628	0.164897	0.171004	0.138577	0.133382	0.177578
30710	0.171849	0.226045	0.228304	0.162534	0.168456	0.136336	0.13088	0.174915
30810	0.168957	0.223416	0.225035	0.160128	0.165906	0.134054	0.128482	0.172283
30910	0.16612	0.220715	0.221802	0.157658	0.163351	0.131749	0.126139	0.169648
31010	0.16336	0.217915	0.218596	0.155141	0.160803	0.129422	0.123818	0.167008
31110	0.16068	0.215057	0.215413	0.152517	0.158457	0.126886	0.121463	0.164353
31210	0.158062	0.212158	0.212536	0.149838	0.155787	0.12448	0.119101	0.161709
31310	0.155417	0.209233	0.209703	0.147204	0.153054	0.122135	0.116707	0.159065
31410	0.152764	0.206291	0.206829	0.144604	0.150344	0.119807	0.114291	0.156418
31510	0.150134	0.203335	0.203919	0.141993	0.147651	0.117441	0.111927	0.153771
31610	0.147501	0.200368	0.200987	0.139395	0.144969	0.115067	0.109579	0.151124
31710	0.144871	0.197392	0.198036	0.13688	0.142343	0.112561	0.10721	0.14847
31810	0.142246	0.194406	0.195069	0.134409	0.139746	0.110004	0.104817	0.145814
31910	0.139623	0.19141	0.192085	0.131779	0.137145	0.10765	0.102425	0.14316
32010	0.137012	0.188404	0.189088	0.129149	0.134553	0.105266	0.10006	0.140505
32033.8	0.136402	0.187688	0.188374	0.128548	0.133936	0.104665	0.0994991	0.139873

## Sheet: figure S4  XRD
2theta	No polish		2theta	Polished					2theta		PDF:00-066-0856	Ref.#66-0856
												M/2
9.99864	130		10.0003	47					18.6827		1	0.5
10.0019	121		10.0069	56					36.6255		0.37056	0.18528
10.0052	95		10.0134	42					37.8866		0	0
10.0085	97		10.02	49					38.2804		0.11378	0.05689
10.0118	115		10.0265	53					44.3789		0.79123	0.39562
10.0151	107		10.0331	43					48.5446		0.06785	0.03392
10.0183	112		10.0397	61					58.5654		0.06576	0.03288
10.0216	96		10.0462	71					64.2972		0.12317	0.06159
10.0249	116		10.0528	69					64.8353		0.15971	0.07985
10.0282	109		10.0594	44					68.1281		0.05219	0.0261
10.0315	117		10.0659	63
10.0348	105		10.0725	65
10.038	102		10.0791	70
10.0413	126		10.0856	59
10.0446	104		10.0922	56
10.0479	98		10.0988	64
10.0512	115		10.1053	57
10.0544	94		10.1119	48
10.0577	118		10.1185	54
10.061	113		10.125	53
10.0643	118		10.1316	58
10.0676	104		10.1381	63
10.0709	120		10.1447	60
10.0741	105		10.1513	66
10.0774	105		10.1578	66
10.0807	114		10.1644	46
10.084	116		10.171	54
10.0873	112		10.1775	74
10.0906	118		10.1841	65
10.0938	98		10.1907	56
10.0971	116		10.1972	55
10.1004	118		10.2038	53
10.1037	127		10.2104	72
10.107	107		10.2169	54
10.1103	110		10.2235	48
10.1135	113		10.2301	60
10.1168	124		10.2366	45
10.1201	123		10.2432	53
10.1234	119		10.2498	51
10.1267	122		10.2563	57
10.1299	105		10.2629	55
10.1332	117		10.2695	56
10.1365	117		10.276	63
10.1398	120		10.2826	49
10.1431	124		10.2891	56
10.1464	111		10.2957	69
10.1496	110		10.3023	55
10.1529	99		10.3088	52
10.1562	129		10.3154	68
10.1595	116		10.322	56
10.1628	131		10.3285	53
10.1661	86		10.3351	51
10.1693	103		10.3417	57
10.1726	105		10.3482	51
10.1759	108		10.3548	53
10.1792	99		10.3614	49
10.1825	98		10.3679	60
10.1858	114		10.3745	50
10.189	105		10.3811	60
10.1923	113		10.3876	52
10.1956	110		10.3942	68
10.1989	93		10.4008	63
10.2022	106		10.4073	52
10.2054	120		10.4139	70
10.2087	122		10.4205	57
10.212	97		10.427	57
10.2153	109		10.4336	50
10.2186	111		10.4401	49
10.2219	117		10.4467	57
10.2251	108		10.4533	50
10.2284	119		10.4598	68
10.2317	106		10.4664	57
10.235	116		10.473	44
10.2383	107		10.4795	52
10.2416	117		10.4861	65
10.2448	118		10.4927	64
10.2481	107		10.4992	46
10.2514	105		10.5058	47
10.2547	102		10.5124	52
10.258	105		10.5189	47
10.2613	120		10.5255	45
10.2645	104		10.5321	50
10.2678	118		10.5386	64
10.2711	113		10.5452	51
10.2744	126		10.5518	62
10.2777	117		10.5583	56
10.2809	119		10.5649	45
10.2842	125		10.5715	59
10.2875	107		10.578	46
10.2908	115		10.5846	65
10.2941	118		10.5912	51
10.2974	114		10.5977	56
10.3006	116		10.6043	59
10.3039	126		10.6108	62
10.3072	97		10.6174	55
10.3105	102		10.624	55
10.3138	97		10.6305	45
10.3171	106		10.6371	51
10.3203	119		10.6437	62
10.3236	97		10.6502	60
10.3269	102		10.6568	56
10.3302	119		10.6634	47
10.3335	114		10.6699	67
10.3368	129		10.6765	67
10.34	106		10.6831	42
10.3433	108		10.6896	56
10.3466	148		10.6962	66
10.3499	95		10.7027	50
10.3532	120		10.7093	57
10.3564	116		10.7159	57
10.3597	121		10.7225	42
10.363	103		10.729	72
10.3663	95		10.7356	61
10.3696	100		10.7421	47
10.3728	109		10.7487	52
10.3761	122		10.7553	63
10.3794	116		10.7618	68
10.3827	102		10.7684	49
10.386	115		10.775	49
10.3893	115		10.7815	57
10.3925	115		10.7881	60
10.3958	103		10.7947	52
10.3991	93		10.8012	58
10.4024	113		10.8078	51
10.4057	100		10.8144	47
10.409	116		10.8209	61
10.4123	122		10.8275	64
10.4155	109		10.8341	75
10.4188	106		10.8406	66
10.4221	117		10.8472	57
10.4254	102		10.8537	52
10.4287	108		10.8603	58
10.4319	118		10.8669	57
10.4352	114		10.8735	49
10.4385	106		10.88	52
10.4418	110		10.8866	57
10.4451	100		10.8931	36
10.4483	109		10.8997	56
10.4516	110		10.9063	52
10.4549	114		10.9128	57
10.4582	107		10.9194	53
10.4615	113		10.926	57
10.4648	115		10.9325	46
10.468	111		10.9391	57
10.4713	133		10.9457	58
10.4746	119		10.9522	57
10.4779	110		10.9588	51
10.4812	99		10.9654	67
10.4845	125		10.9719	69
10.4877	111		10.9785	63
10.491	114		10.985	65
10.4943	106		10.9916	52
10.4976	109		10.9982	40
10.5009	122		11.0047	62
10.5042	123		11.0113	46
10.5074	102		11.0179	58
10.5107	99		11.0244	52
10.514	128		11.031	55
10.5173	123		11.0376	47
10.5206	111		11.0441	55
10.5238	119		11.0507	63
10.5271	107		11.0573	56
10.5304	119		11.0638	59
10.5337	118		11.0704	53
10.537	112		11.077	53
10.5403	109		11.0835	51
10.5435	97		11.0901	67
10.5468	92		11.0967	56
10.5501	127		11.1032	45
10.5534	109		11.1098	53
10.5567	104		11.1164	58
10.56	119		11.1229	55
10.5632	102		11.1295	54
10.5665	111		11.136	43
10.5698	112		11.1426	66
10.5731	119		11.1492	60
10.5764	113		11.1557	56
10.5797	116		11.1623	49
10.5829	108		11.1689	56
10.5862	121		11.1754	54
10.5895	110		11.182	53
10.5928	96		11.1886	46
10.5961	108		11.1951	66
10.5993	103		11.2017	63
10.6026	115		11.2083	54
10.6059	132		11.2148	52
10.6092	113		11.2214	48
10.6125	117		11.228	57
10.6158	110		11.2345	47
10.619	110		11.2411	61
10.6223	105		11.2477	56
10.6256	97		11.2542	59
10.6289	121		11.2608	56
10.6322	127		11.2674	46
10.6355	109		11.2739	49
10.6387	133		11.2805	61
10.642	116		11.2871	40
10.6453	126		11.2936	64
10.6486	105		11.3002	82
10.6519	135		11.3067	64
10.6552	124		11.3133	57
10.6584	127		11.3199	37
10.6617	118		11.3264	52
10.665	109		11.333	67
10.6683	110		11.3396	56
10.6716	114		11.3461	58
10.6748	105		11.3527	50
10.6781	123		11.3593	66
10.6814	122		11.3658	57
10.6847	129		11.3724	53
10.688	98		11.379	48
10.6913	96		11.3855	47
10.6945	96		11.3921	60
10.6978	98		11.3987	44
10.7011	133		11.4052	64
10.7044	110		11.4118	49
10.7077	114		11.4184	57
10.711	107		11.4249	50
10.7142	106		11.4315	54
10.7175	97		11.4381	48
10.7208	90		11.4446	51
10.7241	107		11.4512	52
10.7274	112		11.4577	51
10.7307	120		11.4643	46
10.7339	95		11.4709	54
10.7372	128		11.4774	46
10.7405	115		11.484	48
10.7438	133		11.4906	59
10.7471	108		11.4971	55
10.7503	115		11.5037	56
10.7536	147		11.5103	57
10.7569	111		11.5168	66
10.7602	112		11.5234	53
10.7635	123		11.53	45
10.7668	106		11.5365	65
10.77	110		11.5431	66
10.7733	121		11.5497	58
10.7766	115		11.5562	54
10.7799	128		11.5628	43
10.7832	102		11.5694	47
10.7865	120		11.5759	63
10.7897	115		11.5825	74
10.793	96		11.5891	64
10.7963	122		11.5956	60
10.7996	109		11.6022	48
10.8029	94		11.6087	56
10.8062	126		11.6153	60
10.8094	98		11.6219	52
10.8127	123		11.6284	52
10.816	104		11.635	59
10.8193	106		11.6416	56
10.8226	108		11.6481	59
10.8259	127		11.6547	52
10.8291	112		11.6613	64
10.8324	121		11.6678	62
10.8357	114		11.6744	54
10.839	118		11.681	51
10.8423	121		11.6875	36
10.8455	107		11.6941	56
10.8488	105		11.7006	55
10.8521	110		11.7072	52
10.8554	111		11.7138	58
10.8587	101		11.7203	54
10.862	106		11.7269	66
10.8652	109		11.7335	68
10.8685	89		11.7401	53
10.8718	116		11.7466	50
10.8751	103		11.7532	59
10.8784	113		11.7597	56
10.8817	116		11.7663	55
10.8849	106		11.7729	61
10.8882	120		11.7794	57
10.8915	114		11.786	54
10.8948	112		11.7926	59
10.8981	110		11.7991	59
10.9014	107		11.8057	64
10.9046	101		11.8123	60
10.9079	105		11.8188	55
10.9112	100		11.8254	55
10.9145	107		11.832	48
10.9178	98		11.8385	60
10.921	115		11.8451	55
10.9243	91		11.8516	65
10.9276	112		11.8582	59
10.9309	127		11.8648	53
10.9342	107		11.8713	63
10.9375	121		11.8779	65
10.9407	111		11.8845	61
10.944	113		11.891	42
10.9473	127		11.8976	52
10.9506	123		11.9042	57
10.9539	135		11.9107	48
10.9572	110		11.9173	60
10.9604	124		11.9239	65
10.9637	114		11.9304	50
10.967	110		11.937	58
10.9703	99		11.9436	48
10.9736	110		11.9501	51
10.9769	107		11.9567	61
10.9801	128		11.9633	60
10.9834	104		11.9698	55
10.9867	123		11.9764	59
10.99	101		11.983	46
10.9933	112		11.9895	61
10.9965	118		11.9961	49
10.9998	118		12.0026	50
11.0031	110		12.0092	45
11.0064	87		12.0158	73
11.0097	110		12.0223	59
11.013	101		12.0289	48
11.0162	104		12.0355	52
11.0195	114		12.042	77
11.0228	120		12.0486	51
11.0261	131		12.0552	56
11.0294	110		12.0617	49
11.0327	118		12.0683	42
11.0359	110		12.0749	58
11.0392	128		12.0814	58
11.0425	111		12.088	43
11.0458	115		12.0946	55
11.0491	120		12.1011	59
11.0524	120		12.1077	44
11.0556	128		12.1143	55
11.0589	120		12.1208	72
11.0622	113		12.1274	50
11.0655	95		12.134	51
11.0688	102		12.1405	70
11.072	122		12.1471	51
11.0753	101		12.1537	47
11.0786	111		12.1602	53
11.0819	114		12.1668	49
11.0852	94		12.1733	48
11.0884	122		12.1799	50
11.0917	135		12.1865	51
11.095	101		12.193	58
11.0983	130		12.1996	46
11.1016	143		12.2062	58
11.1049	120		12.2127	58
11.1082	120		12.2193	52
11.1114	115		12.2259	50
11.1147	114		12.2324	58
11.118	135		12.239	44
11.1213	101		12.2456	47
11.1246	88		12.2521	59
11.1279	118		12.2587	66
11.1311	104		12.2653	55
11.1344	95		12.2718	50
11.1377	120		12.2784	53
11.141	126		12.285	55
11.1443	114		12.2915	51
11.1475	122		12.2981	44
11.1508	128		12.3047	57
11.1541	106		12.3112	70
11.1574	113		12.3178	57
11.1607	120		12.3243	47
11.1639	99		12.3309	68
11.1672	98		12.3375	53
11.1705	118		12.344	65
11.1738	111		12.3506	63
11.1771	105		12.3572	61
11.1804	124		12.3637	44
11.1837	107		12.3703	71
11.1869	141		12.3769	58
11.1902	115		12.3834	47
11.1935	116		12.39	46
11.1968	117		12.3966	68
11.2001	121		12.4031	54
11.2033	110		12.4097	64
11.2066	93		12.4162	51
11.2099	118		12.4228	69
11.2132	97		12.4294	57
11.2165	97		12.436	55
11.2198	114		12.4425	48
11.223	114		12.4491	58
11.2263	105		12.4557	60
11.2296	111		12.4622	50
11.2329	106		12.4688	60
11.2362	104		12.4753	54
11.2394	103		12.4819	61
11.2427	107		12.4885	51
11.246	85		12.495	56
11.2493	123		12.5016	59
11.2526	111		12.5082	50
11.2559	127		12.5147	50
11.2591	107		12.5213	59
11.2624	126		12.5279	58
11.2657	122		12.5344	66
11.269	125		12.541	55
11.2723	121		12.5476	60
11.2756	123		12.5541	47
11.2788	103		12.5607	56
11.2821	117		12.5672	50
11.2854	99		12.5738	59
11.2887	120		12.5804	43
11.292	105		12.5869	65
11.2953	129		12.5935	48
11.2985	117		12.6001	51
11.3018	98		12.6066	41
11.3051	127		12.6132	57
11.3084	114		12.6198	56
11.3117	125		12.6263	56
11.3149	115		12.6329	45
11.3182	125		12.6395	56
11.3215	98		12.646	52
11.3248	109		12.6526	54
11.3281	101		12.6592	63
11.3314	93		12.6657	42
11.3346	115		12.6723	49
11.3379	118		12.6789	63
11.3412	108		12.6854	58
11.3445	97		12.692	59
11.3478	126		12.6986	57
11.3511	107		12.7051	59
11.3543	126		12.7117	55
11.3576	119		12.7182	58
11.3609	111		12.7248	37
11.3642	104		12.7314	45
11.3675	108		12.7379	36
11.3708	93		12.7445	54
11.374	111		12.7511	54
11.3773	100		12.7576	56
11.3806	130		12.7642	60
11.3839	111		12.7708	47
11.3872	112		12.7773	50
11.3904	123		12.7839	62
11.3937	121		12.7905	53
11.397	136		12.797	46
11.4003	105		12.8036	61
11.4036	126		12.8102	47
11.4069	120		12.8167	47
11.4101	109		12.8233	52
11.4134	124		12.8299	54
11.4167	145		12.8364	54
11.42	121		12.843	55
11.4233	108		12.8496	54
11.4266	126		12.8561	57
11.4298	144		12.8627	49
11.4331	95		12.8692	60
11.4364	101		12.8758	57
11.4397	112		12.8824	54
11.443	99		12.8889	54
11.4462	121		12.8955	50
11.4495	122		12.9021	50
11.4528	108		12.9086	48
11.4561	94		12.9152	62
11.4594	127		12.9218	49
11.4627	112		12.9283	62
11.4659	130		12.9349	55
11.4692	114		12.9415	50
11.4725	100		12.948	68
11.4758	99		12.9546	62
11.4791	112		12.9612	68
11.4824	122		12.9677	59
11.4856	133		12.9743	56
11.4889	117		12.9809	67
11.4922	109		12.9874	53
11.4955	100		12.994	58
11.4988	116		13.0006	62
11.5021	98		13.0071	55
11.5053	116		13.0137	55
11.5086	103		13.0203	51
11.5119	141		13.0268	62
11.5152	116		13.0334	47
11.5185	113		13.0399	55
11.5218	99		13.0465	57
11.525	106		13.0531	40
11.5283	108		13.0596	47
11.5316	114		13.0662	47
11.5349	125		13.0728	62
11.5382	119		13.0793	54
11.5414	121		13.0859	52
11.5447	118		13.0925	53
11.548	109		13.099	51
11.5513	97		13.1056	55
11.5546	126		13.1122	49
11.5579	122		13.1187	56
11.5611	131		13.1253	49
11.5644	134		13.1319	62
11.5677	114		13.1384	43
11.571	133		13.145	53
11.5743	89		13.1516	55
11.5776	131		13.1581	65
11.5808	131		13.1647	47
11.5841	112		13.1713	62
11.5874	100		13.1778	69
11.5907	127		13.1844	53
11.594	100		13.1909	54
11.5973	99		13.1975	47
11.6005	100		13.2041	55
11.6038	106		13.2106	49
11.6071	115		13.2172	61
11.6104	113		13.2238	63
11.6137	135		13.2303	62
11.6169	118		13.2369	45
11.6202	117		13.2435	62
11.6235	109		13.25	50
11.6268	106		13.2566	52
11.6301	112		13.2632	59
11.6334	107		13.2697	55
11.6366	112		13.2763	52
11.6399	113		13.2828	56
11.6432	137		13.2894	53
11.6465	95		13.296	57
11.6498	104		13.3026	54
11.6531	118		13.3091	50
11.6563	105		13.3157	52
11.6596	115		13.3222	55
11.6629	137		13.3288	48
11.6662	110		13.3354	51
11.6695	112		13.3419	56
11.6728	112		13.3485	55
11.676	120		13.3551	48
11.6793	103		13.3616	40
11.6826	106		13.3682	57
11.6859	109		13.3748	46
11.6892	110		13.3813	52
11.6924	102		13.3879	59
11.6957	129		13.3945	59
11.699	130		13.401	65
11.7023	108		13.4076	50
11.7056	102		13.4142	61
11.7089	127		13.4207	60
11.7121	112		13.4273	59
11.7154	121		13.4338	54
11.7187	105		13.4404	57
11.722	120		13.447	57
11.7253	121		13.4535	58
11.7286	102		13.4601	46
11.7318	130		13.4667	57
11.7351	109		13.4732	45
11.7384	119		13.4798	53
11.7417	111		13.4864	56
11.745	102		13.4929	57
11.7483	112		13.4995	59
11.7515	107		13.5061	45
11.7548	129		13.5126	48
11.7581	121		13.5192	58
11.7614	120		13.5258	54
11.7647	107		13.5323	42
11.768	125		13.5389	48
11.7712	105		13.5455	48
11.7745	94		13.552	57
11.7778	114		13.5586	53
11.7811	110		13.5651	57
11.7844	113		13.5717	62
11.7876	99		13.5783	57
11.7909	127		13.5848	61
11.7942	117		13.5914	43
11.7975	123		13.598	43
11.8008	100		13.6045	44
11.8041	120		13.6111	47
11.8073	109		13.6177	63
11.8106	119		13.6242	60
11.8139	114		13.6308	78
11.8172	122		13.6374	57
11.8205	112		13.6439	52
11.8238	124		13.6505	70
11.827	109		13.6571	53
11.8303	120		13.6636	45
11.8336	114		13.6702	68
11.8369	104		13.6768	49
11.8402	97		13.6833	51
11.8435	117		13.6899	49
11.8467	94		13.6965	53
11.85	111		13.703	54
11.8533	125		13.7096	54
11.8566	114		13.7162	47
11.8599	104		13.7227	61
11.8631	119		13.7293	54
11.8664	115		13.7358	51
11.8697	121		13.7424	58
11.873	111		13.749	39
11.8763	119		13.7555	35
11.8796	103		13.7621	54
11.8828	125		13.7687	39
11.8861	120		13.7752	55
11.8894	96		13.7818	59
11.8927	109		13.7884	37
11.896	126		13.7949	72
11.8993	130		13.8015	53
11.9025	109		13.8081	62
11.9058	116		13.8146	60
11.9091	120		13.8212	59
11.9124	114		13.8278	70
11.9157	135		13.8343	58
11.919	128		13.8409	54
11.9222	114		13.8475	49
11.9255	110		13.854	56
11.9288	101		13.8606	50
11.9321	115		13.8672	35
11.9354	116		13.8737	53
11.9386	128		13.8803	54
11.9419	121		13.8869	43
11.9452	127		13.8934	55
11.9485	127		13.9	49
11.9518	116		13.9065	56
11.955	122		13.9131	62
11.9583	135		13.9197	55
11.9616	120		13.9262	61
11.9649	134		13.9328	54
11.9682	91		13.9394	58
11.9715	115		13.9459	62
11.9748	107		13.9525	46
11.978	108		13.9591	52
11.9813	112		13.9656	54
11.9846	115		13.9722	49
11.9879	115		13.9788	56
11.9912	104		13.9853	49
11.9944	123		13.9919	54
11.9977	109		13.9985	58
12.001	121		14.005	61
12.0043	110		14.0116	47
12.0076	119		14.0182	52
12.0109	117		14.0247	57
12.0141	135		14.0313	56
12.0174	113		14.0378	49
12.0207	124		14.0444	62
12.024	112		14.051	53
12.0273	123		14.0575	64
12.0305	129		14.0641	58
12.0338	110		14.0707	44
12.0371	132		14.0772	46
12.0404	112		14.0838	63
12.0437	128		14.0904	42
12.047	118		14.0969	54
12.0503	121		14.1035	74
12.0535	142		14.1101	47
12.0568	131		14.1166	42
12.0601	122		14.1232	56
12.0634	115		14.1298	51
12.0667	111		14.1363	59
12.0699	103		14.1429	64
12.0732	128		14.1494	61
12.0765	111		14.156	39
12.0798	120		14.1626	61
12.0831	115		14.1692	47
12.0864	132		14.1757	42
12.0896	115		14.1823	57
12.0929	125		14.1888	51
12.0962	138		14.1954	62
12.0995	132		14.202	46
12.1028	118		14.2085	55
12.106	133		14.2151	57
12.1093	115		14.2217	56
12.1126	101		14.2282	46
12.1159	108		14.2348	51
12.1192	118		14.2414	47
12.1225	117		14.2479	49
12.1258	105		14.2545	58
12.129	122		14.2611	56
12.1323	117		14.2676	60
12.1356	112		14.2742	59
12.1389	141		14.2807	57
12.1422	127		14.2873	57
12.1454	110		14.2939	60
12.1487	119		14.3004	52
12.152	113		14.307	63
12.1553	105		14.3136	55
12.1586	125		14.3201	56
12.1619	111		14.3267	57
12.1651	108		14.3333	59
12.1684	128		14.3398	46
12.1717	115		14.3464	49
12.175	106		14.353	70
12.1783	125		14.3595	58
12.1815	120		14.3661	65
12.1848	109		14.3727	58
12.1881	111		14.3792	45
12.1914	107		14.3858	61
12.1947	120		14.3924	64
12.198	129		14.3989	59
12.2012	95		14.4055	53
12.2045	101		14.4121	56
12.2078	125		14.4186	69
12.2111	125		14.4252	46
12.2144	112		14.4317	53
12.2177	97		14.4383	57
12.2209	113		14.4449	40
12.2242	116		14.4514	65
12.2275	128		14.458	54
12.2308	141		14.4646	58
12.2341	110		14.4711	49
12.2373	109		14.4777	61
12.2406	99		14.4843	49
12.2439	111		14.4908	53
12.2472	126		14.4974	56
12.2505	124		14.504	49
12.2538	111		14.5105	69
12.257	126		14.5171	49
12.2603	102		14.5237	42
12.2636	128		14.5302	42
12.2669	113		14.5368	50
12.2702	116		14.5434	42
12.2735	123		14.5499	52
12.2767	112		14.5565	60
12.28	113		14.5631	55
12.2833	111		14.5696	58
12.2866	123		14.5762	48
12.2899	125		14.5828	44
12.2932	124		14.5893	58
12.2964	114		14.5959	44
12.2997	113		14.6024	71
12.303	110		14.609	48
12.3063	112		14.6156	49
12.3096	127		14.6221	58
12.3128	107		14.6287	44
12.3161	112		14.6353	34
12.3194	131		14.6418	53
12.3227	106		14.6484	57
12.326	118		14.655	51
12.3293	104		14.6615	52
12.3325	109		14.6681	48
12.3358	115		14.6747	49
12.3391	123		14.6812	52
12.3424	129		14.6878	39
12.3457	121		14.6944	53
12.349	109		14.7009	49
12.3522	113		14.7075	53
12.3555	104		14.7141	47
12.3588	120		14.7206	49
12.3621	121		14.7272	54
12.3654	131		14.7338	71
12.3687	117		14.7403	56
12.3719	115		14.7469	56
12.3752	105		14.7534	52
12.3785	117		14.76	47
12.3818	106		14.7666	43
12.3851	116		14.7731	57
12.3884	125		14.7797	59
12.3916	119		14.7863	60
12.3949	120		14.7928	55
12.3982	102		14.7994	59
12.4015	115		14.806	52
12.4048	119		14.8125	45
12.408	114		14.8191	45
12.4113	115		14.8257	39
12.4146	132		14.8322	68
12.4179	91		14.8388	56
12.4212	113		14.8454	55
12.4245	120		14.8519	49
12.4277	141		14.8585	76
12.431	103		14.8651	60
12.4343	131		14.8716	56
12.4376	114		14.8782	40
12.4409	135		14.8848	65
12.4442	105		14.8913	51
12.4474	123		14.8979	56
12.4507	98		14.9044	62
12.454	130		14.911	55
12.4573	116		14.9176	48
12.4606	104		14.9241	52
12.4639	117		14.9307	60
12.4671	128		14.9373	53
12.4704	109		14.9438	57
12.4737	116		14.9504	54
12.477	115		14.957	42
12.4803	103		14.9635	47
12.4835	99		14.9701	52
12.4868	99		14.9767	44
12.4901	109		14.9832	64
12.4934	120		14.9898	56
12.4967	100		14.9964	73
12.5	130		15.0029	54
12.5032	131		15.0095	44
12.5065	105		15.016	55
12.5098	122		15.0226	50
12.5131	108		15.0292	58
12.5164	114		15.0358	56
12.5197	107		15.0423	61
12.5229	126		15.0489	55
12.5262	127		15.0554	54
12.5295	138		15.062	48
12.5328	91		15.0686	61
12.5361	112		15.0751	61
12.5394	126		15.0817	55
12.5426	121		15.0883	47
12.5459	113		15.0948	70
12.5492	122		15.1014	49
12.5525	121		15.108	53
12.5558	106		15.1145	46
12.559	125		15.1211	51
12.5623	141		15.1277	49
12.5656	120		15.1342	57
12.5689	110		15.1408	47
12.5722	137		15.1473	45
12.5755	111		15.1539	60
12.5787	110		15.1605	55
12.582	100		15.167	57
12.5853	105		15.1736	51
12.5886	133		15.1802	52
12.5919	112		15.1867	43
12.5952	123		15.1933	46
12.5984	116		15.1999	42
12.6017	116		15.2064	67
12.605	151		15.213	51
12.6083	108		15.2196	54
12.6116	109		15.2261	43
12.6149	127		15.2327	50
12.6181	116		15.2393	46
12.6214	127		15.2458	48
12.6247	106		15.2524	62
12.628	114		15.259	63
12.6313	132		15.2655	61
12.6346	109		15.2721	55
12.6378	114		15.2787	49
12.6411	124		15.2852	40
12.6444	132		15.2918	72
12.6477	131		15.2983	65
12.651	115		15.3049	52
12.6542	116		15.3115	54
12.6575	125		15.318	44
12.6608	135		15.3246	45
12.6641	114		15.3312	56
12.6674	115		15.3377	52
12.6707	122		15.3443	51
12.6739	110		15.3509	45
12.6772	120		15.3574	56
12.6805	110		15.364	40
12.6838	101		15.3706	44
12.6871	121		15.3771	42
12.6904	106		15.3837	49
12.6936	103		15.3903	53
12.6969	131		15.3968	44
12.7002	112		15.4034	48
12.7035	98		15.41	55
12.7068	132		15.4165	60
12.71	101		15.4231	61
12.7133	136		15.4297	64
12.7166	109		15.4362	62
12.7199	116		15.4428	61
12.7232	127		15.4494	49
12.7265	106		15.4559	54
12.7297	112		15.4625	64
12.733	113		15.469	49
12.7363	117		15.4756	54
12.7396	128		15.4822	42
12.7429	109		15.4887	50
12.7462	108		15.4953	79
12.7494	126		15.5019	60
12.7527	116		15.5084	47
12.756	119		15.515	56
12.7593	126		15.5216	44
12.7626	122		15.5281	38
12.7659	90		15.5347	49
12.7691	122		15.5413	35
12.7724	116		15.5478	50
12.7757	117		15.5544	58
12.779	109		15.561	55
12.7823	124		15.5675	52
12.7855	123		15.5741	51
12.7888	110		15.5807	47
12.7921	108		15.5872	44
12.7954	97		15.5938	56
12.7987	108		15.6004	59
12.802	116		15.6069	59
12.8052	98		15.6135	60
12.8085	108		15.62	45
12.8118	120		15.6266	53
12.8151	108		15.6332	50
12.8184	119		15.6397	39
12.8216	108		15.6463	53
12.8249	132		15.6529	41
12.8282	110		15.6594	58
12.8315	118		15.666	67
12.8348	118		15.6726	63
12.8381	120		15.6791	43
12.8414	113		15.6857	49
12.8446	123		15.6923	51
12.8479	152		15.6988	46
12.8512	116		15.7054	39
12.8545	124		15.712	60
12.8578	103		15.7185	48
12.861	136		15.7251	53
12.8643	127		15.7317	53
12.8676	102		15.7382	51
12.8709	119		15.7448	41
12.8742	117		15.7514	59
12.8775	111		15.7579	58
12.8807	108		15.7645	50
12.884	110		15.771	59
12.8873	117		15.7776	44
12.8906	117		15.7842	46
12.8939	129		15.7907	54
12.8971	131		15.7973	58
12.9004	126		15.8039	57
12.9037	120		15.8104	57
12.907	113		15.817	58
12.9103	106		15.8236	45
12.9136	98		15.8301	43
12.9169	113		15.8367	66
12.9201	132		15.8433	54
12.9234	108		15.8498	61
12.9267	119		15.8564	50
12.93	105		15.8629	60
12.9333	112		15.8695	61
12.9365	105		15.8761	60
12.9398	131		15.8826	60
12.9431	117		15.8892	52
12.9464	135		15.8958	57
12.9497	107		15.9023	46
12.9529	114		15.9089	63
12.9562	104		15.9155	56
12.9595	122		15.922	51
12.9628	112		15.9286	45
12.9661	109		15.9352	48
12.9694	122		15.9417	58
12.9726	108		15.9483	49
12.9759	105		15.9549	43
12.9792	116		15.9614	58
12.9825	128		15.968	49
12.9858	102		15.9746	57
12.9891	109		15.9811	50
12.9924	114		15.9877	43
12.9956	103		15.9943	60
12.9989	132		16.0008	69
13.0022	110		16.0074	51
13.0055	129		16.014	58
13.0088	92		16.0205	57
13.012	115		16.0271	67
13.0153	122		16.0337	46
13.0186	111		16.0402	50
13.0219	133		16.0468	56
13.0252	100		16.0533	43
13.0284	116		16.0599	69
13.0317	117		16.0665	54
13.035	133		16.073	62
13.0383	138		16.0796	59
13.0416	129		16.0862	49
13.0449	124		16.0927	58
13.0481	138		16.0993	50
13.0514	118		16.1059	64
13.0547	118		16.1124	58
13.058	126		16.119	62
13.0613	122		16.1256	58
13.0646	120		16.1321	52
13.0678	129		16.1387	53
13.0711	119		16.1453	51
13.0744	120		16.1518	54
13.0777	111		16.1584	44
13.081	124		16.165	50
13.0843	116		16.1715	54
13.0875	110		16.1781	56
13.0908	106		16.1847	53
13.0941	114		16.1912	46
13.0974	122		16.1978	46
13.1007	109		16.2043	50
13.1039	99		16.2109	41
13.1072	125		16.2175	48
13.1105	124		16.224	46
13.1138	126		16.2306	50
13.1171	109		16.2372	42
13.1204	107		16.2437	53
13.1236	130		16.2503	44
13.1269	131		16.2569	67
13.1302	112		16.2634	76
13.1335	117		16.27	55
13.1368	125		16.2766	52
13.1401	117		16.2831	55
13.1433	125		16.2897	60
13.1466	124		16.2963	56
13.1499	128		16.3028	53
13.1532	129		16.3094	55
13.1565	132		16.316	41
13.1598	123		16.3225	56
13.163	115		16.3291	57
13.1663	124		16.3356	41
13.1696	118		16.3422	44
13.1729	116		16.3488	46
13.1762	111		16.3553	48
13.1794	93		16.3619	42
13.1827	122		16.3685	59
13.186	124		16.375	43
13.1893	105		16.3816	50
13.1926	115		16.3882	57
13.1959	108		16.3947	65
13.1991	128		16.4013	59
13.2024	95		16.4079	62
13.2057	112		16.4144	54
13.209	114		16.421	52
13.2123	97		16.4276	61
13.2156	134		16.4341	57
13.2188	99		16.4407	56
13.2221	123		16.4473	59
13.2254	106		16.4538	62
13.2287	123		16.4604	56
13.232	120		16.467	49
13.2353	116		16.4735	67
13.2385	110		16.4801	49
13.2418	112		16.4866	48
13.2451	115		16.4932	50
13.2484	128		16.4998	53
13.2517	104		16.5063	48
13.2549	110		16.5129	53
13.2582	139		16.5195	70
13.2615	119		16.526	39
13.2648	109		16.5326	47
13.2681	110		16.5392	53
13.2714	127		16.5457	58
13.2746	125		16.5523	55
13.2779	96		16.5589	48
13.2812	120		16.5654	43
13.2845	104		16.572	50
13.2878	122		16.5785	68
13.2911	113		16.5851	55
13.2943	115		16.5917	57
13.2976	107		16.5983	44
13.3009	93		16.6048	56
13.3042	125		16.6114	61
13.3075	114		16.618	65
13.3108	120		16.6245	74
13.314	104		16.6311	50
13.3173	130		16.6376	63
13.3206	107		16.6442	59
13.3239	116		16.6508	53
13.3272	123		16.6573	55
13.3305	101		16.6639	42
13.3337	114		16.6705	58
13.337	112		16.677	49
13.3403	129		16.6836	51
13.3436	113		16.6902	60
13.3469	144		16.6967	58
13.3501	108		16.7033	52
13.3534	133		16.7099	58
13.3567	132		16.7164	54
13.36	118		16.723	54
13.3633	126		16.7295	53
13.3666	125		16.7361	60
13.3698	122		16.7427	69
13.3731	105		16.7492	44
13.3764	118		16.7558	62
13.3797	104		16.7624	48
13.383	128		16.7689	44
13.3863	98		16.7755	41
13.3895	125		16.7821	57
13.3928	123		16.7886	61
13.3961	118		16.7952	68
13.3994	116		16.8018	48
13.4027	97		16.8083	58
13.406	114		16.8149	45
13.4092	112		16.8215	50
13.4125	96		16.828	54
13.4158	118		16.8346	68
13.4191	112		16.8412	53
13.4224	132		16.8477	53
13.4256	124		16.8543	48
13.4289	125		16.8609	58
13.4322	115		16.8674	49
13.4355	104		16.874	47
13.4388	122		16.8805	50
13.4421	122		16.8871	48
13.4453	110		16.8937	60
13.4486	114		16.9002	48
13.4519	118		16.9068	41
13.4552	115		16.9134	46
13.4585	112		16.9199	54
13.4618	111		16.9265	40
13.465	112		16.9331	49
13.4683	109		16.9396	41
13.4716	128		16.9462	65
13.4749	117		16.9528	56
13.4782	123		16.9593	48
13.4815	103		16.9659	47
13.4847	124		16.9725	58
13.488	107		16.979	54
13.4913	116		16.9856	48
13.4946	99		16.9922	49
13.4979	101		16.9987	35
13.5011	98		17.0053	59
13.5044	92		17.0118	48
13.5077	117		17.0184	44
13.511	115		17.025	57
13.5143	112		17.0315	53
13.5176	133		17.0381	48
13.5208	118		17.0447	69
13.5241	114		17.0512	51
13.5274	122		17.0578	52
13.5307	127		17.0644	57
13.534	111		17.0709	47
13.5373	128		17.0775	61
13.5405	121		17.0841	46
13.5438	121		17.0906	47
13.5471	115		17.0972	57
13.5504	106		17.1038	61
13.5537	113		17.1103	56
13.557	106		17.1169	51
13.5602	117		17.1235	54
13.5635	131		17.13	44
13.5668	115		17.1366	35
13.5701	117		17.1432	61
13.5734	127		17.1497	55
13.5766	123		17.1563	42
13.5799	129		17.1628	49
13.5832	128		17.1694	49
13.5865	130		17.176	58
13.5898	128		17.1825	58
13.5931	126		17.1891	53
13.5963	125		17.1957	47
13.5996	106		17.2022	53
13.6029	110		17.2088	59
13.6062	130		17.2154	58
13.6095	122		17.2219	55
13.6128	128		17.2285	35
13.616	131		17.2351	55
13.6193	134		17.2416	61
13.6226	109		17.2482	38
13.6259	103		17.2548	50
13.6292	124		17.2613	51
13.6325	120		17.2679	55
13.6357	122		17.2745	52
13.639	126		17.281	49
13.6423	115		17.2876	61
13.6456	110		17.2941	50
13.6489	93		17.3007	50
13.6521	116		17.3073	67
13.6554	119		17.3138	44
13.6587	114		17.3204	52
13.662	131		17.327	60
13.6653	105		17.3335	48
13.6686	108		17.3401	50
13.6718	119		17.3467	54
13.6751	107		17.3532	43
13.6784	93		17.3598	50
13.6817	116		17.3664	57
13.685	120		17.3729	43
13.6883	121		17.3795	51
13.6915	110		17.3861	58
13.6948	105		17.3926	42
13.6981	120		17.3992	49
13.7014	113		17.4058	63
13.7047	110		17.4123	53
13.708	112		17.4189	50
13.7112	115		17.4255	54
13.7145	127		17.432	50
13.7178	112		17.4386	38
13.7211	116		17.4452	65
13.7244	98		17.4517	45
13.7276	131		17.4583	56
13.7309	126		17.4648	56
13.7342	107		17.4714	32
13.7375	97		17.478	47
13.7408	120		17.4845	43
13.744	110		17.4911	48
13.7473	126		17.4977	52
13.7506	100		17.5042	50
13.7539	123		17.5108	53
13.7572	119		17.5174	50
13.7605	116		17.5239	51
13.7637	119		17.5305	65
13.767	105		17.5371	52
13.7703	100		17.5436	63
13.7736	107		17.5502	49
13.7769	119		17.5568	47
13.7802	109		17.5633	48
13.7835	120		17.5699	51
13.7867	113		17.5765	54
13.79	119		17.583	64
13.7933	110		17.5896	49
13.7966	125		17.5962	52
13.7999	135		17.6027	52
13.8031	121		17.6093	52
13.8064	119		17.6158	51
13.8097	114		17.6224	68
13.813	125		17.629	60
13.8163	109		17.6355	62
13.8195	109		17.6421	48
13.8228	108		17.6487	44
13.8261	130		17.6552	59
13.8294	121		17.6618	51
13.8327	114		17.6684	58
13.836	106		17.6749	55
13.8392	102		17.6815	58
13.8425	115		17.6881	53
13.8458	106		17.6946	55
13.8491	114		17.7012	57
13.8524	117		17.7078	47
13.8557	152		17.7143	61
13.8589	144		17.7209	57
13.8622	100		17.7275	57
13.8655	110		17.734	48
13.8688	114		17.7406	45
13.8721	138		17.7472	51
13.8754	107		17.7537	65
13.8786	128		17.7603	56
13.8819	108		17.7668	49
13.8852	108		17.7734	50
13.8885	118		17.78	59
13.8918	107		17.7865	68
13.895	102		17.7931	59
13.8983	124		17.7997	51
13.9016	117		17.8062	59
13.9049	103		17.8128	52
13.9082	129		17.8194	46
13.9115	128		17.8259	36
13.9147	114		17.8325	53
13.918	125		17.8391	56
13.9213	115		17.8456	61
13.9246	127		17.8522	69
13.9279	111		17.8588	46
13.9312	122		17.8653	52
13.9344	116		17.8719	57
13.9377	137		17.8785	54
13.941	123		17.885	56
13.9443	102		17.8916	56
13.9476	117		17.8982	59
13.9509	117		17.9047	43
13.9541	125		17.9113	49
13.9574	112		17.9178	58
13.9607	113		17.9244	50
13.964	109		17.931	51
13.9673	130		17.9375	54
13.9705	123		17.9441	52
13.9738	121		17.9507	60
13.9771	126		17.9572	50
13.9804	108		17.9638	45
13.9837	111		17.9704	47
13.987	124		17.9769	43
13.9902	101		17.9835	56
13.9935	99		17.9901	43
13.9968	97		17.9966	50
14.0001	99		18.0032	51
14.0034	132		18.0098	45
14.0067	112		18.0163	69
14.0099	125		18.0229	50
14.0132	118		18.0295	78
14.0165	121		18.036	64
14.0198	118		18.0426	50
14.0231	118		18.0492	50
14.0264	112		18.0557	59
14.0296	106		18.0623	50
14.0329	105		18.0688	50
14.0362	123		18.0754	40
14.0395	111		18.082	54
14.0428	116		18.0885	59
14.046	115		18.0951	47
14.0493	113		18.1017	58
14.0526	128		18.1082	51
14.0559	125		18.1148	43
14.0592	120		18.1214	54
14.0625	109		18.1279	57
14.0657	121		18.1345	63
14.069	115		18.1411	56
14.0723	101		18.1476	60
14.0756	113		18.1542	67
14.0789	116		18.1608	68
14.0822	108		18.1673	61
14.0854	124		18.1739	60
14.0887	126		18.1805	71
14.092	121		18.187	43
14.0953	129		18.1936	61
14.0986	109		18.2001	59
14.1019	123		18.2067	51
14.1051	123		18.2133	56
14.1084	109		18.2198	58
14.1117	141		18.2264	55
14.115	133		18.233	51
14.1183	103		18.2395	56
14.1215	101		18.2461	64
14.1248	115		18.2527	51
14.1281	124		18.2592	48
14.1314	120		18.2658	57
14.1347	116		18.2724	50
14.138	101		18.2789	63
14.1412	123		18.2855	57
14.1445	111		18.2921	57
14.1478	101		18.2986	53
14.1511	104		18.3052	58
14.1544	111		18.3117	39
14.1577	122		18.3183	50
14.1609	123		18.3249	49
14.1642	97		18.3315	48
14.1675	106		18.338	53
14.1708	123		18.3446	47
14.1741	104		18.3511	53
14.1774	117		18.3577	52
14.1806	132		18.3643	68
14.1839	115		18.3708	63
14.1872	122		18.3774	56
14.1905	120		18.384	50
14.1938	112		18.3905	60
14.1971	100		18.3971	61
14.2003	115		18.4037	46
14.2036	102		18.4102	50
14.2069	122		18.4168	66
14.2102	120		18.4234	54
14.2135	104		18.4299	59
14.2167	115		18.4365	61
14.22	119		18.443	52
14.2233	117		18.4496	56
14.2266	117		18.4562	69
14.2299	124		18.4627	63
14.2332	122		18.4693	59
14.2364	126		18.4759	66
14.2397	111		18.4825	51
14.243	105		18.489	61
14.2463	116		18.4956	57
14.2496	112		18.5021	60
14.2529	119		18.5087	59
14.2561	119		18.5153	76
14.2594	142		18.5218	68
14.2627	127		18.5284	71
14.266	112		18.535	82
14.2693	116		18.5415	61
14.2726	101		18.5481	79
14.2758	127		18.5547	95
14.2791	113		18.5612	76
14.2824	130		18.5678	94
14.2857	122		18.5744	89
14.289	106		18.5809	88
14.2922	109		18.5875	109
14.2955	106		18.594	123
14.2988	107		18.6006	146
14.3021	131		18.6072	138
14.3054	121		18.6137	126
14.3087	129		18.6203	150
14.3119	122		18.6269	158
14.3152	102		18.6334	168
14.3185	115		18.64	196
14.3218	119		18.6466	217
14.3251	113		18.6531	265
14.3284	101		18.6597	284
14.3316	101		18.6663	318
14.3349	132		18.6728	357
14.3382	93		18.6794	386
14.3415	117		18.686	410
14.3448	112		18.6925	500
14.3481	129		18.6991	576
14.3513	109		18.7057	671
14.3546	121		18.7122	763
14.3579	103		18.7188	834
14.3612	111		18.7254	848
14.3645	123		18.7319	895
14.3677	117		18.7385	695
14.371	117		18.745	616
14.3743	112		18.7516	491
14.3776	103		18.7582	437
14.3809	117		18.7647	470
14.3842	119		18.7713	452
14.3874	127		18.7779	444
14.3907	108		18.7844	346
14.394	119		18.791	251
14.3973	103		18.7976	193
14.4006	100		18.8041	158
14.4039	91		18.8107	130
14.4071	98		18.8173	111
14.4104	113		18.8238	96
14.4137	128		18.8304	95
14.417	118		18.837	82
14.4203	126		18.8435	72
14.4236	111		18.8501	77
14.4268	120		18.8567	66
14.4301	121		18.8632	64
14.4334	128		18.8698	65
14.4367	126		18.8763	60
14.44	125		18.8829	76
14.4432	127		18.8895	66
14.4465	121		18.896	74
14.4498	116		18.9026	58
14.4531	107		18.9092	67
14.4564	118		18.9157	75
14.4596	119		18.9223	70
14.4629	130		18.9289	63
14.4662	133		18.9354	74
14.4695	114		18.942	89
14.4728	111		18.9486	74
14.4761	135		18.9551	53
14.4794	112		18.9617	52
14.4826	115		18.9683	69
14.4859	124		18.9748	64
14.4892	125		18.9814	64
14.4925	114		18.988	61
14.4958	114		18.9945	53
14.4991	139		19.0011	60
14.5023	127		19.0077	49
14.5056	113		19.0142	49
14.5089	133		19.0208	63
14.5122	135		19.0273	49
14.5155	109		19.0339	48
14.5187	114		19.0405	56
14.522	93		19.047	50
14.5253	108		19.0536	50
14.5286	110		19.0602	57
14.5319	131		19.0667	48
14.5351	94		19.0733	67
14.5384	121		19.0799	53
14.5417	121		19.0864	58
14.545	133		19.093	47
14.5483	122		19.0996	57
14.5516	112		19.1061	58
14.5549	95		19.1127	61
14.5581	122		19.1193	54
14.5614	106		19.1258	50
14.5647	120		19.1324	58
14.568	102		19.139	53
14.5713	96		19.1455	57
14.5745	127		19.1521	58
14.5778	109		19.1587	53
14.5811	125		19.1652	54
14.5844	123		19.1718	51
14.5877	100		19.1783	55
14.591	112		19.1849	52
14.5942	122		19.1915	57
14.5975	111		19.198	48
14.6008	116		19.2046	52
14.6041	106		19.2112	44
14.6074	116		19.2177	53
14.6106	118		19.2243	50
14.6139	110		19.2309	52
14.6172	110		19.2374	56
14.6205	135		19.244	65
14.6238	115		19.2506	50
14.6271	117		19.2571	55
14.6303	93		19.2637	44
14.6336	114		19.2703	52
14.6369	112		19.2768	64
14.6402	126		19.2834	59
14.6435	112		19.29	48
14.6468	117		19.2965	67
14.65	114		19.3031	43
14.6533	111		19.3097	47
14.6566	117		19.3162	40
14.6599	124		19.3228	55
14.6632	108		19.3294	55
14.6665	123		19.3359	50
14.6697	121		19.3425	49
14.673	117		19.349	45
14.6763	111		19.3556	49
14.6796	125		19.3622	60
14.6829	118		19.3687	52
14.6861	139		19.3753	43
14.6894	123		19.3819	57
14.6927	102		19.3884	66
14.696	121		19.395	59
14.6993	125		19.4016	44
14.7026	119		19.4081	56
14.7058	105		19.4147	60
14.7091	106		19.4213	38
14.7124	120		19.4278	71
14.7157	118		19.4344	62
14.719	112		19.441	51
14.7223	112		19.4475	49
14.7255	108		19.4541	60
14.7288	137		19.4607	58
14.7321	99		19.4672	48
14.7354	118		19.4738	51
14.7387	126		19.4804	54
14.742	107		19.4869	65
14.7452	122		19.4935	61
14.7485	116		19.5	57
14.7518	121		19.5066	44
14.7551	129		19.5132	54
14.7584	130		19.5197	49
14.7616	105		19.5263	45
14.7649	112		19.5329	47
14.7682	101		19.5394	41
14.7715	124		19.546	52
14.7748	116		19.5526	45
14.7781	110		19.5591	60
14.7813	128		19.5657	55
14.7846	113		19.5723	46
14.7879	122		19.5788	47
14.7912	124		19.5854	42
14.7945	122		19.592	62
14.7978	122		19.5985	61
14.801	131		19.6051	55
14.8043	114		19.6117	66
14.8076	116		19.6182	39
14.8109	97		19.6248	46
14.8142	114		19.6313	59
14.8175	124		19.6379	61
14.8207	122		19.6445	57
14.824	136		19.651	52
14.8273	118		19.6576	49
14.8306	100		19.6642	52
14.8339	120		19.6707	46
14.8371	99		19.6773	44
14.8404	91		19.6839	51
14.8437	146		19.6904	44
14.847	111		19.697	73
14.8503	110		19.7036	61
14.8536	119		19.7101	56
14.8568	114		19.7167	46
14.8601	121		19.7233	64
14.8634	133		19.7298	64
14.8667	109		19.7364	50
14.87	109		19.743	50
14.8733	117		19.7495	45
14.8765	131		19.7561	47
14.8798	119		19.7627	53
14.8831	101		19.7692	51
14.8864	104		19.7758	47
14.8897	131		19.7823	46
14.893	136		19.7889	60
14.8962	136		19.7955	60
14.8995	138		19.802	52
14.9028	121		19.8086	37
14.9061	104		19.8152	56
14.9094	108		19.8217	49
14.9126	136		19.8283	48
14.9159	130		19.8349	58
14.9192	125		19.8414	54
14.9225	124		19.848	64
14.9258	102		19.8546	35
14.9291	89		19.8611	58
14.9323	102		19.8677	68
14.9356	110		19.8743	33
14.9389	115		19.8808	44
14.9422	121		19.8874	59
14.9455	116		19.894	61
14.9488	106		19.9005	58
14.952	116		19.9071	49
14.9553	120		19.9137	42
14.9586	97		19.9202	65
14.9619	104		19.9268	55
14.9652	98		19.9333	54
14.9685	120		19.9399	55
14.9717	103		19.9465	58
14.975	119		19.953	57
14.9783	130		19.9596	44
14.9816	115		19.9662	49
14.9849	131		19.9727	42
14.9881	129		19.9793	52
14.9914	113		19.9859	48
14.9947	102		19.9924	72
14.998	120		19.999	59
15.0013	98		20.0056	52
15.0046	114		20.0121	52
15.0078	110		20.0187	47
15.0111	105		20.0252	61
15.0144	110		20.0318	51
15.0177	108		20.0384	52
15.021	125		20.045	63
15.0243	128		20.0515	49
15.0275	130		20.0581	58
15.0308	99		20.0646	38
15.0341	121		20.0712	52
15.0374	125		20.0778	62
15.0407	118		20.0843	47
15.044	116		20.0909	56
15.0472	126		20.0975	43
15.0505	132		20.104	53
15.0538	109		20.1106	56
15.0571	112		20.1172	67
15.0604	97		20.1237	52
15.0637	119		20.1303	44
15.0669	117		20.1369	40
15.0702	107		20.1434	46
15.0735	103		20.15	55
15.0768	105		20.1566	50
15.0801	134		20.1631	59
15.0833	106		20.1697	37
15.0866	125		20.1762	51
15.0899	127		20.1828	50
15.0932	111		20.1894	52
15.0965	136		20.1959	58
15.0998	114		20.2025	49
15.103	135		20.2091	45
15.1063	126		20.2156	42
15.1096	131		20.2222	45
15.1129	114		20.2288	53
15.1162	97		20.2353	55
15.1195	109		20.2419	62
15.1227	118		20.2485	47
15.126	109		20.255	63
15.1293	116		20.2616	56
15.1326	106		20.2682	53
15.1359	110		20.2747	46
15.1392	122		20.2813	47
15.1424	128		20.2879	50
15.1457	98		20.2944	54
15.149	105		20.301	51
15.1523	97		20.3075	52
15.1556	115		20.3141	57
15.1588	122		20.3207	44
15.1621	115		20.3272	59
15.1654	90		20.3338	48
15.1687	123		20.3404	44
15.172	115		20.3469	45
15.1753	114		20.3535	50
15.1785	121		20.3601	53
15.1818	99		20.3666	48
15.1851	110		20.3732	43
15.1884	117		20.3798	54
15.1917	106		20.3863	45
15.195	109		20.3929	57
15.1982	125		20.3995	45
15.2015	143		20.406	62
15.2048	113		20.4126	55
15.2081	119		20.4192	50
15.2114	116		20.4257	48
15.2147	117		20.4323	77
15.2179	118		20.4389	50
15.2212	117		20.4454	55
15.2245	104		20.452	46
15.2278	106		20.4585	55
15.2311	97		20.4651	52
15.2343	118		20.4717	47
15.2376	131		20.4782	64
15.2409	113		20.4848	57
15.2442	114		20.4914	60
15.2475	120		20.4979	50
15.2508	114		20.5045	50
15.254	106		20.5111	60
15.2573	118		20.5176	72
15.2606	113		20.5242	56
15.2639	117		20.5308	63
15.2672	118		20.5373	51
15.2705	131		20.5439	65
15.2737	132		20.5505	52
15.277	125		20.557	54
15.2803	120		20.5636	55
15.2836	84		20.5702	43
15.2869	119		20.5767	60
15.2902	126		20.5833	54
15.2934	114		20.5899	56
15.2967	126		20.5964	39
15.3	113		20.603	45
15.3033	103		20.6095	53
15.3066	134		20.6161	48
15.3098	108		20.6227	49
15.3131	124		20.6292	57
15.3164	135		20.6358	49
15.3197	139		20.6424	53
15.323	127		20.6489	53
15.3262	114		20.6555	51
15.3295	117		20.6621	58
15.3328	115		20.6686	50
15.3361	114		20.6752	72
15.3394	117		20.6818	46
15.3427	105		20.6883	46
15.346	130		20.6949	57
15.3492	97		20.7015	42
15.3525	104		20.708	51
15.3558	126		20.7146	58
15.3591	123		20.7212	48
15.3624	93		20.7277	62
15.3656	132		20.7343	45
15.3689	112		20.7408	45
15.3722	121		20.7474	58
15.3755	123		20.754	60
15.3788	120		20.7605	39
15.3821	114		20.7671	46
15.3853	109		20.7737	37
15.3886	115		20.7802	54
15.3919	109		20.7868	50
15.3952	127		20.7934	38
15.3985	121		20.7999	47
15.4017	143		20.8065	63
15.405	123		20.8131	48
15.4083	128		20.8196	57
15.4116	117		20.8262	58
15.4149	108		20.8328	63
15.4182	105		20.8393	51
15.4215	132		20.8459	45
15.4247	104		20.8525	58
15.428	112		20.859	45
15.4313	106		20.8656	46
15.4346	121		20.8722	37
15.4379	121		20.8787	49
15.4411	136		20.8853	60
15.4444	126		20.8919	47
15.4477	118		20.8984	55
15.451	111		20.905	57
15.4543	123		20.9115	59
15.4576	134		20.9181	56
15.4608	120		20.9247	42
15.4641	120		20.9312	51
15.4674	127		20.9378	60
15.4707	125		20.9444	55
15.474	136		20.9509	46
15.4772	118		20.9575	60
15.4805	117		20.9641	48
15.4838	120		20.9706	66
15.4871	118		20.9772	60
15.4904	125		20.9838	58
15.4937	116		20.9903	40
15.497	120		20.9969	32
15.5002	113		21.0035	61
15.5035	136		21.01	49
15.5068	111		21.0166	42
15.5101	118		21.0232	56
15.5134	120		21.0297	55
15.5166	124		21.0363	46
15.5199	118		21.0429	55
15.5232	100		21.0494	49
15.5265	105		21.056	56
15.5298	131		21.0626	43
15.5331	118		21.0691	56
15.5363	130		21.0757	75
15.5396	126		21.0822	48
15.5429	118		21.0888	50
15.5462	102		21.0954	55
15.5495	108		21.1019	61
15.5527	124		21.1085	54
15.556	94		21.1151	53
15.5593	131		21.1216	41
15.5626	125		21.1282	49
15.5659	102		21.1348	42
15.5692	113		21.1413	55
15.5724	113		21.1479	53
15.5757	108		21.1545	50
15.579	119		21.161	49
15.5823	115		21.1676	52
15.5856	127		21.1742	45
15.5889	120		21.1807	50
15.5921	114		21.1873	66
15.5954	152		21.1939	48
15.5987	109		21.2004	51
15.602	111		21.207	52
15.6053	112		21.2135	58
15.6085	109		21.2201	44
15.6118	99		21.2267	49
15.6151	105		21.2332	42
15.6184	122		21.2398	56
15.6217	101		21.2464	47
15.625	121		21.2529	59
15.6282	126		21.2595	50
15.6315	114		21.2661	51
15.6348	97		21.2726	70
15.6381	118		21.2792	46
15.6414	120		21.2858	57
15.6447	146		21.2923	67
15.6479	120		21.2989	59
15.6512	129		21.3055	51
15.6545	104		21.312	48
15.6578	109		21.3186	43
15.6611	122		21.3252	33
15.6644	123		21.3317	49
15.6676	118		21.3383	50
15.6709	107		21.3449	44
15.6742	127		21.3514	54
15.6775	141		21.358	51
15.6808	98		21.3645	57
15.684	121		21.3711	47
15.6873	100		21.3777	45
15.6906	121		21.3842	39
15.6939	99		21.3908	41
15.6972	114		21.3974	48
15.7005	123		21.4039	50
15.7037	122		21.4105	58
15.707	112		21.4171	49
15.7103	116		21.4236	74
15.7136	135		21.4302	51
15.7169	118		21.4368	55
15.7202	129		21.4433	56
15.7234	128		21.4499	57
15.7267	115		21.4565	53
15.73	125		21.463	41
15.7333	110		21.4696	48
15.7366	121		21.4762	55
15.7399	106		21.4827	56
15.7431	114		21.4893	62
15.7464	115		21.4959	55
15.7497	115		21.5024	64
15.753	109		21.509	46
15.7563	113		21.5155	59
15.7596	107		21.5221	43
15.7628	111		21.5287	54
15.7661	122		21.5352	56
15.7694	114		21.5418	45
15.7727	107		21.5484	55
15.776	113		21.5549	51
15.7792	107		21.5615	44
15.7825	99		21.5681	53
15.7858	108		21.5746	57
15.7891	124		21.5812	45
15.7924	114		21.5878	55
15.7957	130		21.5943	61
15.7989	135		21.6009	49
15.8022	126		21.6075	53
15.8055	118		21.614	51
15.8088	135		21.6206	41
15.8121	106		21.6272	45
15.8154	107		21.6337	36
15.8186	100		21.6403	54
15.8219	126		21.6468	53
15.8252	105		21.6534	51
15.8285	123		21.66	52
15.8318	109		21.6665	35
15.8351	96		21.6731	51
15.8383	111		21.6797	51
15.8416	109		21.6862	63
15.8449	119		21.6928	65
15.8482	123		21.6994	55
15.8515	124		21.7059	44
15.8547	122		21.7125	50
15.858	119		21.7191	42
15.8613	101		21.7256	61
15.8646	134		21.7322	42
15.8679	127		21.7388	40
15.8712	106		21.7453	50
15.8744	123		21.7519	46
15.8777	117		21.7584	65
15.881	122		21.765	55
15.8843	112		21.7716	50
15.8876	118		21.7782	51
15.8909	123		21.7847	46
15.8941	119		21.7913	40
15.8974	116		21.7978	48
15.9007	128		21.8044	46
15.904	107		21.811	46
15.9073	110		21.8175	58
15.9106	131		21.8241	40
15.9138	112		21.8307	52
15.9171	96		21.8372	42
15.9204	124		21.8438	54
15.9237	124		21.8504	65
15.927	114		21.8569	62
15.9302	127		21.8635	47
15.9335	122		21.8701	40
15.9368	116		21.8766	58
15.9401	110		21.8832	41
15.9434	111		21.8897	65
15.9467	129		21.8963	46
15.9499	122		21.9029	48
15.9532	118		21.9094	42
15.9565	129		21.916	50
15.9598	116		21.9226	43
15.9631	118		21.9291	58
15.9664	127		21.9357	50
15.9696	124		21.9423	44
15.9729	115		21.9488	40
15.9762	121		21.9554	44
15.9795	123		21.962	57
15.9828	130		21.9685	53
15.9861	138		21.9751	49
15.9893	130		21.9817	39
15.9926	133		21.9882	57
15.9959	116		21.9948	63
15.9992	94		22.0014	46
16.0025	126		22.0079	65
16.0057	115		22.0145	39
16.009	99		22.0211	41
16.0123	126		22.0276	55
16.0156	126		22.0342	52
16.0189	123		22.0407	56
16.0222	127		22.0473	54
16.0254	123		22.0539	53
16.0287	134		22.0604	62
16.032	119		22.067	50
16.0353	127		22.0736	50
16.0386	126		22.0801	54
16.0419	121		22.0867	38
16.0451	116		22.0933	52
16.0484	111		22.0998	63
16.0517	138		22.1064	51
16.055	96		22.113	46
16.0583	116		22.1195	58
16.0616	93		22.1261	52
16.0648	101		22.1327	45
16.0681	105		22.1392	54
16.0714	109		22.1458	43
16.0747	107		22.1524	40
16.078	112		22.1589	50
16.0812	116		22.1655	47
16.0845	108		22.172	41
16.0878	106		22.1786	49
16.0911	108		22.1852	63
16.0944	123		22.1917	60
16.0977	126		22.1983	54
16.1009	119		22.2049	51
16.1042	117		22.2114	38
16.1075	123		22.218	51
16.1108	115		22.2246	44
16.1141	103		22.2311	50
16.1173	114		22.2377	41
16.1206	141		22.2443	44
16.1239	102		22.2508	46
16.1272	113		22.2574	59
16.1305	104		22.264	57
16.1338	118		22.2705	57
16.137	105		22.2771	56
16.1403	107		22.2837	37
16.1436	111		22.2902	54
16.1469	124		22.2968	56
16.1502	120		22.3034	49
16.1535	147		22.3099	52
16.1567	131		22.3165	42
16.16	145		22.323	59
16.1633	116		22.3296	44
16.1666	112		22.3362	50
16.1699	127		22.3427	44
16.1732	108		22.3493	67
16.1764	111		22.3559	45
16.1797	115		22.3624	58
16.183	123		22.369	52
16.1863	111		22.3756	48
16.1896	113		22.3821	52
16.1928	112		22.3887	68
16.1961	114		22.3953	60
16.1994	117		22.4018	63
16.2027	125		22.4084	55
16.206	104		22.415	46
16.2093	124		22.4215	54
16.2126	142		22.4281	53
16.2158	135		22.4347	52
16.2191	116		22.4412	47
16.2224	118		22.4478	50
16.2257	106		22.4544	44
16.229	124		22.4609	51
16.2322	109		22.4675	59
16.2355	121		22.474	39
16.2388	113		22.4806	37
16.2421	110		22.4872	54
16.2454	116		22.4937	53
16.2487	107		22.5003	56
16.2519	140		22.5069	35
16.2552	128		22.5134	60
16.2585	130		22.52	51
16.2618	104		22.5266	50
16.2651	124		22.5331	45
16.2684	110		22.5397	61
16.2716	119		22.5463	50
16.2749	130		22.5528	54
16.2782	108		22.5594	53
16.2815	92		22.566	49
16.2848	123		22.5725	53
16.288	116		22.5791	51
16.2913	117		22.5857	66
16.2946	101		22.5922	48
16.2979	111		22.5988	52
16.3012	117		22.6054	48
16.3045	109		22.6119	42
16.3077	130		22.6185	44
16.311	122		22.6251	56
16.3143	100		22.6316	50
16.3176	107		22.6382	64
16.3209	109		22.6447	57
16.3241	104		22.6513	59
16.3274	102		22.6579	45
16.3307	106		22.6644	56
16.334	114		22.671	55
16.3373	114		22.6776	48
16.3406	113		22.6841	49
16.3438	118		22.6907	51
16.3471	103		22.6973	70
16.3504	106		22.7038	59
16.3537	121		22.7104	58
16.357	129		22.717	51
16.3603	120		22.7235	52
16.3636	115		22.7301	64
16.3668	108		22.7367	49
16.3701	109		22.7432	61
16.3734	114		22.7498	47
16.3767	115		22.7564	53
16.38	135		22.7629	61
16.3832	109		22.7695	50
16.3865	112		22.7761	65
16.3898	109		22.7826	44
16.3931	109		22.7892	60
16.3964	134		22.7957	49
16.3997	108		22.8023	50
16.4029	104		22.8089	47
16.4062	112		22.8154	43
16.4095	108		22.822	61
16.4128	94		22.8286	53
16.4161	127		22.8351	50
16.4194	123		22.8417	45
16.4226	116		22.8483	44
16.4259	112		22.8548	46
16.4292	116		22.8614	43
16.4325	100		22.868	51
16.4358	107		22.8745	48
16.439	126		22.8811	38
16.4423	121		22.8877	45
16.4456	116		22.8942	48
16.4489	130		22.9008	56
16.4522	125		22.9074	46
16.4555	123		22.9139	41
16.4587	111		22.9205	54
16.462	109		22.9271	55
16.4653	117		22.9336	35
16.4686	127		22.9402	58
16.4719	119		22.9467	54
16.4751	112		22.9533	39
16.4784	115		22.9599	56
16.4817	98		22.9664	44
16.485	109		22.973	52
16.4883	103		22.9796	48
16.4916	143		22.9861	47
16.4948	126		22.9927	56
16.4981	119		22.9993	63
16.5014	143		23.0058	58
16.5047	141		23.0124	52
16.508	122		23.019	55
16.5113	103		23.0255	41
16.5145	117		23.0321	41
16.5178	98		23.0387	41
16.5211	107		23.0452	46
16.5244	110		23.0518	43
16.5277	107		23.0584	57
16.531	114		23.0649	60
16.5342	125		23.0715	56
16.5375	119		23.078	61
16.5408	125		23.0846	59
16.5441	113		23.0912	42
16.5474	112		23.0977	44
16.5507	99		23.1043	47
16.5539	128		23.1109	52
[truncated: 22,374 more rows]

## Sheet: Figure S6 XRD
2theta	Pristine polished		2theta	4.5V		2theta	4.5V then 2.5V		2theta		PDF:00-066-0856	Ref.#66-0856
10.0003	42		10.0003	52		10.0003	54		18.6827		1	0.5
10.0069	60		10.0069	59		10.0069	62		36.6255		0.37056	0.18528
10.0134	64		10.0134	42		10.0134	50		37.8866		0	0
10.02	55		10.02	60		10.02	50		38.2804		0.11378	0.05689
10.0265	59		10.0265	47		10.0265	47		44.3789		0.79123	0.39562
10.0331	68		10.0331	49		10.0331	52		48.5446		0.06785	0.03392
10.0397	78		10.0397	57		10.0397	64		58.5654		0.06576	0.03288
10.0462	76		10.0462	58		10.0462	57		64.2972		0.12317	0.06159
10.0528	51		10.0528	62		10.0528	64		64.8353		0.15971	0.07985
10.0594	56		10.0594	57		10.0594	65		68.1281		0.05219	0.0261
10.0659	50		10.0659	61		10.0659	59
10.0725	58		10.0725	40		10.0725	42
10.0791	48		10.0791	58		10.0791	57
10.0856	58		10.0856	48		10.0856	57
10.0922	55		10.0922	50		10.0922	51
10.0988	59		10.0988	57		10.0988	48
10.1053	49		10.1053	60		10.1053	48
10.1119	47		10.1119	66		10.1119	54
10.1185	69		10.1185	58		10.1185	67
10.125	75		10.125	46		10.125	72
10.1316	71		10.1316	62		10.1316	56
10.1381	46		10.1381	57		10.1381	64
10.1447	79		10.1447	56		10.1447	53
10.1513	63		10.1513	62		10.1513	60
10.1578	43		10.1578	62		10.1578	54
10.1644	62		10.1644	60		10.1644	53
10.171	58		10.171	56		10.171	50
10.1775	46		10.1775	75		10.1775	71
10.1841	57		10.1841	67		10.1841	61
10.1907	63		10.1907	50		10.1907	65
10.1972	44		10.1972	68		10.1972	69
10.2038	62		10.2038	61		10.2038	68
10.2104	63		10.2104	62		10.2104	60
10.2169	64		10.2169	49		10.2169	62
10.2235	68		10.2235	51		10.2235	50
10.2301	49		10.2301	63		10.2301	64
10.2366	60		10.2366	58		10.2366	53
10.2432	64		10.2432	63		10.2432	42
10.2498	59		10.2498	51		10.2498	58
10.2563	50		10.2563	47		10.2563	56
10.2629	49		10.2629	60		10.2629	56
10.2695	44		10.2695	50		10.2695	55
10.276	70		10.276	60		10.276	62
10.2826	57		10.2826	60		10.2826	58
10.2891	59		10.2891	48		10.2891	58
10.2957	56		10.2957	58		10.2957	48
10.3023	68		10.3023	51		10.3023	71
10.3088	43		10.3088	65		10.3088	60
10.3154	52		10.3154	56		10.3154	59
10.322	56		10.322	56		10.322	52
10.3285	70		10.3285	63		10.3285	58
10.3351	50		10.3351	45		10.3351	57
10.3417	57		10.3417	52		10.3417	53
10.3482	61		10.3482	65		10.3482	38
10.3548	52		10.3548	47		10.3548	53
10.3614	52		10.3614	57		10.3614	53
10.3679	50		10.3679	57		10.3679	53
10.3745	54		10.3745	40		10.3745	73
10.3811	57		10.3811	82		10.3811	47
10.3876	53		10.3876	51		10.3876	37
10.3942	51		10.3942	53		10.3942	46
10.4008	55		10.4008	53		10.4008	62
10.4073	62		10.4073	68		10.4073	46
10.4139	67		10.4139	59		10.4139	57
10.4205	61		10.4205	44		10.4205	50
10.427	68		10.427	60		10.427	58
10.4336	68		10.4336	53		10.4336	55
10.4401	48		10.4401	59		10.4401	57
10.4467	57		10.4467	55		10.4467	52
10.4533	45		10.4533	59		10.4533	55
10.4598	52		10.4598	57		10.4598	54
10.4664	60		10.4664	52		10.4664	54
10.473	45		10.473	51		10.473	58
10.4795	53		10.4795	54		10.4795	51
10.4861	46		10.4861	59		10.4861	50
10.4927	71		10.4927	45		10.4927	51
10.4992	47		10.4992	64		10.4992	68
10.5058	44		10.5058	61		10.5058	52
10.5124	51		10.5124	66		10.5124	63
10.5189	62		10.5189	50		10.5189	60
10.5255	52		10.5255	36		10.5255	64
10.5321	38		10.5321	46		10.5321	46
10.5386	52		10.5386	62		10.5386	66
10.5452	64		10.5452	61		10.5452	51
10.5518	55		10.5518	39		10.5518	65
10.5583	57		10.5583	65		10.5583	55
10.5649	60		10.5649	52		10.5649	66
10.5715	64		10.5715	56		10.5715	77
10.578	47		10.578	41		10.578	63
10.5846	65		10.5846	59		10.5846	57
10.5912	43		10.5912	67		10.5912	53
10.5977	50		10.5977	50		10.5977	62
10.6043	53		10.6043	41		10.6043	63
10.6108	54		10.6108	52		10.6108	58
10.6174	56		10.6174	51		10.6174	57
10.624	58		10.624	49		10.624	49
10.6305	50		10.6305	47		10.6305	69
10.6371	58		10.6371	52		10.6371	58
10.6437	69		10.6437	60		10.6437	55
10.6502	60		10.6502	59		10.6502	52
10.6568	54		10.6568	70		10.6568	49
10.6634	54		10.6634	59		10.6634	70
10.6699	42		10.6699	64		10.6699	54
10.6765	49		10.6765	57		10.6765	52
10.6831	53		10.6831	51		10.6831	43
10.6896	49		10.6896	49		10.6896	69
10.6962	62		10.6962	57		10.6962	63
10.7027	58		10.7027	56		10.7027	57
10.7093	50		10.7093	57		10.7093	57
10.7159	64		10.7159	55		10.7159	48
10.7225	54		10.7225	51		10.7225	47
10.729	44		10.729	57		10.729	51
10.7356	59		10.7356	40		10.7356	73
10.7421	64		10.7421	55		10.7421	41
10.7487	74		10.7487	51		10.7487	55
10.7553	48		10.7553	61		10.7553	51
10.7618	60		10.7618	67		10.7618	51
10.7684	56		10.7684	80		10.7684	66
10.775	59		10.775	61		10.775	60
10.7815	50		10.7815	65		10.7815	49
10.7881	49		10.7881	55		10.7881	55
10.7947	43		10.7947	54		10.7947	52
10.8012	56		10.8012	60		10.8012	58
10.8078	62		10.8078	66		10.8078	39
10.8144	60		10.8144	49		10.8144	62
10.8209	57		10.8209	55		10.8209	55
10.8275	53		10.8275	57		10.8275	58
10.8341	55		10.8341	55		10.8341	57
10.8406	57		10.8406	59		10.8406	68
10.8472	39		10.8472	55		10.8472	54
10.8537	55		10.8537	51		10.8537	54
10.8603	58		10.8603	45		10.8603	52
10.8669	59		10.8669	48		10.8669	48
10.8735	53		10.8735	55		10.8735	53
10.88	49		10.88	56		10.88	43
10.8866	73		10.8866	68		10.8866	60
10.8931	53		10.8931	51		10.8931	45
10.8997	48		10.8997	58		10.8997	60
10.9063	50		10.9063	62		10.9063	61
10.9128	79		10.9128	69		10.9128	47
10.9194	70		10.9194	53		10.9194	60
10.926	51		10.926	61		10.926	64
10.9325	43		10.9325	52		10.9325	66
10.9391	73		10.9391	54		10.9391	57
10.9457	57		10.9457	65		10.9457	62
10.9522	47		10.9522	60		10.9522	60
10.9588	58		10.9588	57		10.9588	56
10.9654	68		10.9654	58		10.9654	43
10.9719	61		10.9719	61		10.9719	54
10.9785	63		10.9785	48		10.9785	63
10.985	49		10.985	43		10.985	59
10.9916	61		10.9916	59		10.9916	60
10.9982	62		10.9982	67		10.9982	75
11.0047	57		11.0047	44		11.0047	55
11.0113	45		11.0113	48		11.0113	64
11.0179	59		11.0179	56		11.0179	57
11.0244	55		11.0244	58		11.0244	58
11.031	59		11.031	49		11.031	48
11.0376	50		11.0376	56		11.0376	52
11.0441	52		11.0441	57		11.0441	48
11.0507	63		11.0507	60		11.0507	64
11.0573	63		11.0573	51		11.0573	54
11.0638	55		11.0638	54		11.0638	62
11.0704	52		11.0704	51		11.0704	53
11.077	69		11.077	55		11.077	57
11.0835	66		11.0835	49		11.0835	53
11.0901	68		11.0901	51		11.0901	71
11.0967	61		11.0967	67		11.0967	52
11.1032	64		11.1032	69		11.1032	48
11.1098	52		11.1098	77		11.1098	58
11.1164	55		11.1164	54		11.1164	58
11.1229	41		11.1229	51		11.1229	59
11.1295	71		11.1295	64		11.1295	39
11.136	51		11.136	66		11.136	64
11.1426	59		11.1426	52		11.1426	54
11.1492	47		11.1492	63		11.1492	59
11.1557	54		11.1557	48		11.1557	48
11.1623	60		11.1623	49		11.1623	76
11.1689	54		11.1689	51		11.1689	61
11.1754	63		11.1754	69		11.1754	52
11.182	46		11.182	54		11.182	54
11.1886	55		11.1886	58		11.1886	55
11.1951	61		11.1951	55		11.1951	57
11.2017	61		11.2017	59		11.2017	57
11.2083	61		11.2083	67		11.2083	44
11.2148	60		11.2148	49		11.2148	68
11.2214	59		11.2214	62		11.2214	45
11.228	51		11.228	54		11.228	65
11.2345	64		11.2345	61		11.2345	55
11.2411	56		11.2411	48		11.2411	68
11.2477	62		11.2477	45		11.2477	68
11.2542	48		11.2542	51		11.2542	59
11.2608	57		11.2608	60		11.2608	63
11.2674	61		11.2674	55		11.2674	87
11.2739	63		11.2739	61		11.2739	56
11.2805	50		11.2805	69		11.2805	59
11.2871	47		11.2871	62		11.2871	50
11.2936	56		11.2936	59		11.2936	55
11.3002	59		11.3002	64		11.3002	63
11.3067	68		11.3067	46		11.3067	47
11.3133	48		11.3133	56		11.3133	55
11.3199	55		11.3199	51		11.3199	55
11.3264	52		11.3264	57		11.3264	50
11.333	61		11.333	59		11.333	45
11.3396	69		11.3396	37		11.3396	48
11.3461	49		11.3461	73		11.3461	49
11.3527	51		11.3527	39		11.3527	74
11.3593	60		11.3593	54		11.3593	56
11.3658	52		11.3658	55		11.3658	50
11.3724	57		11.3724	48		11.3724	56
11.379	59		11.379	64		11.379	43
11.3855	59		11.3855	44		11.3855	57
11.3921	50		11.3921	68		11.3921	54
11.3987	49		11.3987	45		11.3987	60
11.4052	61		11.4052	56		11.4052	48
11.4118	51		11.4118	65		11.4118	55
11.4184	69		11.4184	64		11.4184	58
11.4249	56		11.4249	61		11.4249	58
11.4315	50		11.4315	49		11.4315	48
11.4381	46		11.4381	56		11.4381	66
11.4446	52		11.4446	59		11.4446	70
11.4512	56		11.4512	51		11.4512	63
11.4577	48		11.4577	65		11.4577	44
11.4643	54		11.4643	62		11.4643	48
11.4709	52		11.4709	69		11.4709	60
11.4774	55		11.4774	60		11.4774	49
11.484	65		11.484	65		11.484	55
11.4906	40		11.4906	53		11.4906	60
11.4971	69		11.4971	50		11.4971	52
11.5037	53		11.5037	56		11.5037	57
11.5103	55		11.5103	49		11.5103	43
11.5168	67		11.5168	50		11.5168	58
11.5234	52		11.5234	52		11.5234	53
11.53	55		11.53	65		11.53	55
11.5365	51		11.5365	48		11.5365	44
11.5431	63		11.5431	72		11.5431	63
11.5497	60		11.5497	47		11.5497	49
11.5562	54		11.5562	54		11.5562	66
11.5628	57		11.5628	58		11.5628	53
11.5694	57		11.5694	64		11.5694	44
11.5759	42		11.5759	64		11.5759	60
11.5825	56		11.5825	54		11.5825	58
11.5891	59		11.5891	57		11.5891	38
11.5956	40		11.5956	51		11.5956	60
11.6022	59		11.6022	52		11.6022	71
11.6087	61		11.6087	57		11.6087	45
11.6153	51		11.6153	48		11.6153	61
11.6219	59		11.6219	50		11.6219	49
11.6284	59		11.6284	54		11.6284	59
11.635	46		11.635	60		11.635	45
11.6416	50		11.6416	71		11.6416	44
11.6481	62		11.6481	57		11.6481	55
11.6547	61		11.6547	58		11.6547	61
11.6613	55		11.6613	71		11.6613	66
11.6678	69		11.6678	48		11.6678	51
11.6744	48		11.6744	58		11.6744	69
11.681	64		11.681	49		11.681	56
11.6875	54		11.6875	43		11.6875	56
11.6941	58		11.6941	77		11.6941	52
11.7006	55		11.7006	50		11.7006	46
11.7072	43		11.7072	68		11.7072	40
11.7138	55		11.7138	57		11.7138	66
11.7203	60		11.7203	61		11.7203	39
11.7269	63		11.7269	82		11.7269	48
11.7335	52		11.7335	44		11.7335	57
11.7401	54		11.7401	57		11.7401	51
11.7466	57		11.7466	35		11.7466	58
11.7532	51		11.7532	57		11.7532	36
11.7597	58		11.7597	47		11.7597	63
11.7663	51		11.7663	56		11.7663	60
11.7729	55		11.7729	54		11.7729	56
11.7794	51		11.7794	55		11.7794	60
11.786	56		11.786	61		11.786	63
11.7926	57		11.7926	54		11.7926	55
11.7991	51		11.7991	52		11.7991	46
11.8057	52		11.8057	49		11.8057	72
11.8123	56		11.8123	68		11.8123	63
11.8188	47		11.8188	62		11.8188	60
11.8254	52		11.8254	54		11.8254	54
11.832	53		11.832	52		11.832	53
11.8385	66		11.8385	46		11.8385	50
11.8451	55		11.8451	55		11.8451	46
11.8516	74		11.8516	67		11.8516	59
11.8582	52		11.8582	43		11.8582	38
11.8648	59		11.8648	48		11.8648	53
11.8713	50		11.8713	48		11.8713	53
11.8779	51		11.8779	60		11.8779	49
11.8845	75		11.8845	55		11.8845	51
11.891	56		11.891	60		11.891	61
11.8976	41		11.8976	60		11.8976	62
11.9042	53		11.9042	70		11.9042	64
11.9107	48		11.9107	60		11.9107	53
11.9173	66		11.9173	72		11.9173	63
11.9239	63		11.9239	64		11.9239	59
11.9304	53		11.9304	45		11.9304	67
11.937	59		11.937	56		11.937	67
11.9436	54		11.9436	48		11.9436	73
11.9501	51		11.9501	60		11.9501	60
11.9567	41		11.9567	53		11.9567	59
11.9633	51		11.9633	54		11.9633	51
11.9698	47		11.9698	59		11.9698	50
11.9764	44		11.9764	51		11.9764	62
11.983	68		11.983	47		11.983	65
11.9895	43		11.9895	50		11.9895	59
11.9961	63		11.9961	61		11.9961	65
12.0026	58		12.0026	60		12.0026	66
12.0092	58		12.0092	47		12.0092	68
12.0158	63		12.0158	62		12.0158	40
12.0223	50		12.0223	66		12.0223	57
12.0289	56		12.0289	59		12.0289	58
12.0355	64		12.0355	40		12.0355	52
12.042	61		12.042	63		12.042	54
12.0486	69		12.0486	50		12.0486	56
12.0552	50		12.0552	63		12.0552	58
12.0617	48		12.0617	51		12.0617	75
12.0683	56		12.0683	58		12.0683	47
12.0749	57		12.0749	57		12.0749	60
12.0814	44		12.0814	66		12.0814	66
12.088	34		12.088	66		12.088	52
12.0946	55		12.0946	48		12.0946	49
12.1011	53		12.1011	51		12.1011	54
12.1077	48		12.1077	55		12.1077	48
12.1143	52		12.1143	69		12.1143	62
12.1208	33		12.1208	65		12.1208	71
12.1274	60		12.1274	64		12.1274	38
12.134	59		12.134	50		12.134	65
12.1405	62		12.1405	58		12.1405	54
12.1471	53		12.1471	54		12.1471	42
12.1537	48		12.1537	63		12.1537	59
12.1602	45		12.1602	56		12.1602	55
12.1668	54		12.1668	57		12.1668	54
12.1733	57		12.1733	50		12.1733	49
12.1799	45		12.1799	64		12.1799	54
12.1865	42		12.1865	54		12.1865	53
12.193	72		12.193	56		12.193	62
12.1996	47		12.1996	69		12.1996	60
12.2062	63		12.2062	62		12.2062	57
12.2127	45		12.2127	68		12.2127	53
12.2193	49		12.2193	57		12.2193	67
12.2259	60		12.2259	51		12.2259	53
12.2324	54		12.2324	65		12.2324	47
12.239	44		12.239	49		12.239	48
12.2456	58		12.2456	59		12.2456	65
12.2521	55		12.2521	47		12.2521	42
12.2587	46		12.2587	43		12.2587	56
12.2653	49		12.2653	54		12.2653	57
12.2718	57		12.2718	59		12.2718	57
12.2784	49		12.2784	47		12.2784	59
12.285	62		12.285	49		12.285	51
12.2915	49		12.2915	46		12.2915	61
12.2981	41		12.2981	52		12.2981	60
12.3047	47		12.3047	62		12.3047	63
12.3112	58		12.3112	66		12.3112	54
12.3178	47		12.3178	47		12.3178	52
12.3243	53		12.3243	46		12.3243	56
12.3309	59		12.3309	70		12.3309	56
12.3375	60		12.3375	54		12.3375	65
12.344	53		12.344	63		12.344	69
12.3506	48		12.3506	38		12.3506	52
12.3572	56		12.3572	42		12.3572	55
12.3637	71		12.3637	55		12.3637	66
12.3703	53		12.3703	50		12.3703	60
12.3769	44		12.3769	42		12.3769	60
12.3834	63		12.3834	51		12.3834	56
12.39	47		12.39	59		12.39	60
12.3966	54		12.3966	45		12.3966	77
12.4031	47		12.4031	63		12.4031	65
12.4097	62		12.4097	48		12.4097	60
12.4162	56		12.4162	64		12.4162	59
12.4228	39		12.4228	56		12.4228	56
12.4294	52		12.4294	54		12.4294	62
12.436	54		12.436	51		12.436	60
12.4425	60		12.4425	68		12.4425	48
12.4491	47		12.4491	50		12.4491	60
12.4557	59		12.4557	55		12.4557	45
12.4622	60		12.4622	73		12.4622	45
12.4688	45		12.4688	52		12.4688	51
12.4753	59		12.4753	66		12.4753	56
12.4819	46		12.4819	78		12.4819	49
12.4885	54		12.4885	47		12.4885	55
12.495	60		12.495	63		12.495	70
12.5016	53		12.5016	51		12.5016	44
12.5082	68		12.5082	67		12.5082	58
12.5147	39		12.5147	64		12.5147	43
12.5213	67		12.5213	56		12.5213	54
12.5279	51		12.5279	67		12.5279	54
12.5344	45		12.5344	58		12.5344	53
12.541	47		12.541	35		12.541	47
12.5476	52		12.5476	56		12.5476	50
12.5541	47		12.5541	52		12.5541	51
12.5607	56		12.5607	55		12.5607	54
12.5672	59		12.5672	61		12.5672	63
12.5738	53		12.5738	55		12.5738	50
12.5804	51		12.5804	53		12.5804	52
12.5869	60		12.5869	53		12.5869	67
12.5935	50		12.5935	45		12.5935	53
12.6001	64		12.6001	56		12.6001	55
12.6066	64		12.6066	51		12.6066	57
12.6132	57		12.6132	54		12.6132	48
12.6198	54		12.6198	73		12.6198	59
12.6263	57		12.6263	66		12.6263	47
12.6329	48		12.6329	56		12.6329	56
12.6395	61		12.6395	56		12.6395	58
12.646	61		12.646	45		12.646	45
12.6526	56		12.6526	60		12.6526	58
12.6592	55		12.6592	52		12.6592	61
12.6657	53		12.6657	49		12.6657	50
12.6723	54		12.6723	55		12.6723	52
12.6789	61		12.6789	60		12.6789	60
12.6854	57		12.6854	58		12.6854	59
12.692	57		12.692	52		12.692	59
12.6986	40		12.6986	58		12.6986	49
12.7051	64		12.7051	58		12.7051	55
12.7117	59		12.7117	52		12.7117	53
12.7182	48		12.7182	66		12.7182	56
12.7248	48		12.7248	47		12.7248	47
12.7314	59		12.7314	52		12.7314	39
12.7379	59		12.7379	53		12.7379	49
12.7445	45		12.7445	57		12.7445	54
12.7511	57		12.7511	73		12.7511	42
12.7576	60		12.7576	50		12.7576	59
12.7642	48		12.7642	70		12.7642	60
12.7708	53		12.7708	53		12.7708	55
12.7773	62		12.7773	56		12.7773	43
12.7839	58		12.7839	52		12.7839	56
12.7905	51		12.7905	54		12.7905	55
12.797	60		12.797	54		12.797	62
12.8036	53		12.8036	64		12.8036	62
12.8102	51		12.8102	47		12.8102	43
12.8167	60		12.8167	69		12.8167	66
12.8233	60		12.8233	61		12.8233	60
12.8299	51		12.8299	55		12.8299	57
12.8364	42		12.8364	52		12.8364	57
12.843	52		12.843	60		12.843	53
12.8496	57		12.8496	59		12.8496	63
12.8561	47		12.8561	49		12.8561	58
12.8627	53		12.8627	58		12.8627	62
12.8692	71		12.8692	53		12.8692	58
12.8758	49		12.8758	59		12.8758	60
12.8824	53		12.8824	49		12.8824	58
12.8889	41		12.8889	56		12.8889	56
12.8955	52		12.8955	69		12.8955	52
12.9021	49		12.9021	57		12.9021	55
12.9086	69		12.9086	68		12.9086	55
12.9152	58		12.9152	67		12.9152	53
12.9218	65		12.9218	65		12.9218	54
12.9283	61		12.9283	58		12.9283	54
12.9349	46		12.9349	62		12.9349	57
12.9415	55		12.9415	59		12.9415	50
12.948	56		12.948	61		12.948	49
12.9546	49		12.9546	52		12.9546	48
12.9612	51		12.9612	44		12.9612	63
12.9677	50		12.9677	56		12.9677	58
12.9743	42		12.9743	56		12.9743	64
12.9809	47		12.9809	55		12.9809	39
12.9874	50		12.9874	59		12.9874	55
12.994	54		12.994	63		12.994	71
13.0006	44		13.0006	58		13.0006	46
13.0071	60		13.0071	49		13.0071	53
13.0137	59		13.0137	61		13.0137	65
13.0203	46		13.0203	49		13.0203	41
13.0268	43		13.0268	47		13.0268	63
13.0334	45		13.0334	51		13.0334	50
13.0399	57		13.0399	47		13.0399	62
13.0465	52		13.0465	62		13.0465	62
13.0531	56		13.0531	48		13.0531	51
13.0596	57		13.0596	63		13.0596	70
13.0662	62		13.0662	42		13.0662	70
13.0728	55		13.0728	64		13.0728	53
13.0793	65		13.0793	44		13.0793	49
13.0859	61		13.0859	52		13.0859	45
13.0925	56		13.0925	42		13.0925	43
13.099	59		13.099	58		13.099	61
13.1056	60		13.1056	54		13.1056	52
13.1122	57		13.1122	62		13.1122	53
13.1187	49		13.1187	56		13.1187	54
13.1253	59		13.1253	58		13.1253	56
13.1319	49		13.1319	45		13.1319	52
13.1384	64		13.1384	63		13.1384	57
13.145	51		13.145	66		13.145	50
13.1516	47		13.1516	50		13.1516	49
13.1581	64		13.1581	58		13.1581	57
13.1647	61		13.1647	44		13.1647	51
13.1713	52		13.1713	60		13.1713	59
13.1778	51		13.1778	52		13.1778	44
13.1844	81		13.1844	52		13.1844	51
13.1909	60		13.1909	62		13.1909	58
13.1975	53		13.1975	50		13.1975	55
13.2041	53		13.2041	41		13.2041	70
13.2106	49		13.2106	50		13.2106	43
13.2172	31		13.2172	62		13.2172	59
13.2238	47		13.2238	55		13.2238	59
13.2303	55		13.2303	68		13.2303	48
13.2369	51		13.2369	51		13.2369	68
13.2435	47		13.2435	57		13.2435	55
13.25	37		13.25	58		13.25	56
13.2566	49		13.2566	58		13.2566	58
13.2632	54		13.2632	68		13.2632	63
13.2697	48		13.2697	52		13.2697	46
13.2763	56		13.2763	59		13.2763	59
13.2828	46		13.2828	49		13.2828	62
13.2894	45		13.2894	50		13.2894	74
13.296	40		13.296	67		13.296	52
13.3026	56		13.3026	59		13.3026	70
13.3091	49		13.3091	63		13.3091	54
13.3157	44		13.3157	59		13.3157	57
13.3222	53		13.3222	57		13.3222	58
13.3288	61		13.3288	49		13.3288	55
13.3354	82		13.3354	49		13.3354	46
13.3419	55		13.3419	61		13.3419	57
13.3485	48		13.3485	67		13.3485	59
13.3551	61		13.3551	55		13.3551	47
13.3616	52		13.3616	52		13.3616	71
13.3682	59		13.3682	56		13.3682	66
13.3748	59		13.3748	67		13.3748	58
13.3813	67		13.3813	67		13.3813	50
13.3879	54		13.3879	64		13.3879	60
13.3945	54		13.3945	62		13.3945	54
13.401	48		13.401	50		13.401	57
13.4076	61		13.4076	48		13.4076	51
13.4142	52		13.4142	41		13.4142	52
13.4207	58		13.4207	53		13.4207	59
13.4273	59		13.4273	58		13.4273	60
13.4338	63		13.4338	58		13.4338	71
13.4404	53		13.4404	61		13.4404	58
13.447	51		13.447	58		13.447	58
13.4535	44		13.4535	67		13.4535	56
13.4601	54		13.4601	63		13.4601	55
13.4667	49		13.4667	49		13.4667	57
13.4732	56		13.4732	57		13.4732	54
13.4798	53		13.4798	55		13.4798	46
13.4864	56		13.4864	52		13.4864	52
13.4929	61		13.4929	60		13.4929	55
13.4995	59		13.4995	68		13.4995	48
13.5061	43		13.5061	67		13.5061	50
13.5126	46		13.5126	46		13.5126	54
13.5192	65		13.5192	54		13.5192	55
13.5258	45		13.5258	64		13.5258	45
13.5323	56		13.5323	46		13.5323	59
13.5389	39		13.5389	55		13.5389	59
13.5455	36		13.5455	46		13.5455	47
13.552	57		13.552	49		13.552	50
13.5586	65		13.5586	49		13.5586	58
13.5651	53		13.5651	63		13.5651	52
13.5717	66		13.5717	46		13.5717	53
13.5783	54		13.5783	59		13.5783	56
13.5848	60		13.5848	53		13.5848	68
13.5914	43		13.5914	56		13.5914	49
13.598	49		13.598	48		13.598	51
13.6045	53		13.6045	55		13.6045	62
13.6111	49		13.6111	58		13.6111	62
13.6177	52		13.6177	62		13.6177	49
13.6242	43		13.6242	70		13.6242	61
13.6308	63		13.6308	49		13.6308	42
13.6374	52		13.6374	53		13.6374	54
13.6439	68		13.6439	56		13.6439	75
13.6505	55		13.6505	57		13.6505	54
13.6571	42		13.6571	48		13.6571	66
13.6636	61		13.6636	59		13.6636	64
13.6702	58		13.6702	63		13.6702	56
13.6768	54		13.6768	70		13.6768	66
13.6833	50		13.6833	54		13.6833	72
13.6899	63		13.6899	61		13.6899	62
13.6965	56		13.6965	47		13.6965	55
13.703	50		13.703	66		13.703	42
13.7096	52		13.7096	54		13.7096	51
13.7162	55		13.7162	43		13.7162	54
13.7227	58		13.7227	70		13.7227	53
13.7293	44		13.7293	73		13.7293	56
13.7358	54		13.7358	60		13.7358	37
13.7424	52		13.7424	47		13.7424	53
13.749	53		13.749	50		13.749	51
13.7555	53		13.7555	67		13.7555	43
13.7621	45		13.7621	44		13.7621	60
13.7687	52		13.7687	54		13.7687	57
13.7752	64		13.7752	62		13.7752	65
13.7818	54		13.7818	51		13.7818	55
13.7884	49		13.7884	48		13.7884	65
13.7949	43		13.7949	54		13.7949	40
13.8015	51		13.8015	46		13.8015	57
13.8081	47		13.8081	39		13.8081	52
13.8146	53		13.8146	47		13.8146	44
13.8212	47		13.8212	60		13.8212	51
13.8278	65		13.8278	56		13.8278	45
13.8343	55		13.8343	53		13.8343	47
13.8409	48		13.8409	61		13.8409	57
13.8475	60		13.8475	57		13.8475	66
13.854	66		13.854	52		13.854	55
13.8606	63		13.8606	51		13.8606	67
13.8672	55		13.8672	71		13.8672	46
13.8737	60		13.8737	64		13.8737	52
13.8803	55		13.8803	58		13.8803	52
13.8869	52		13.8869	50		13.8869	51
13.8934	51		13.8934	53		13.8934	50
13.9	48		13.9	50		13.9	63
13.9065	68		13.9065	58		13.9065	49
13.9131	58		13.9131	52		13.9131	50
13.9197	65		13.9197	51		13.9197	57
13.9262	48		13.9262	47		13.9262	54
13.9328	69		13.9328	58		13.9328	45
13.9394	55		13.9394	57		13.9394	52
13.9459	35		13.9459	64		13.9459	51
13.9525	49		13.9525	59		13.9525	60
13.9591	44		13.9591	51		13.9591	59
13.9656	70		13.9656	57		13.9656	69
13.9722	40		13.9722	75		13.9722	46
13.9788	60		13.9788	55		13.9788	41
13.9853	46		13.9853	55		13.9853	64
13.9919	62		13.9919	68		13.9919	51
13.9985	55		13.9985	63		13.9985	40
14.005	48		14.005	50		14.005	51
14.0116	48		14.0116	60		14.0116	64
14.0182	53		14.0182	71		14.0182	45
14.0247	66		14.0247	62		14.0247	54
14.0313	52		14.0313	58		14.0313	62
14.0378	57		14.0378	56		14.0378	47
14.0444	48		14.0444	53		14.0444	74
14.051	55		14.051	50		14.051	63
14.0575	49		14.0575	51		14.0575	53
14.0641	56		14.0641	51		14.0641	56
14.0707	58		14.0707	55		14.0707	62
14.0772	61		14.0772	56		14.0772	51
14.0838	40		14.0838	59		14.0838	56
14.0904	61		14.0904	43		14.0904	53
14.0969	57		14.0969	59		14.0969	59
14.1035	47		14.1035	57		14.1035	72
14.1101	46		14.1101	58		14.1101	54
14.1166	51		14.1166	67		14.1166	59
14.1232	56		14.1232	56		14.1232	64
14.1298	43		14.1298	49		14.1298	59
14.1363	59		14.1363	64		14.1363	50
14.1429	49		14.1429	62		14.1429	59
14.1494	58		14.1494	48		14.1494	64
14.156	58		14.156	61		14.156	67
14.1626	60		14.1626	50		14.1626	56
14.1692	65		14.1692	55		14.1692	58
14.1757	58		14.1757	54		14.1757	60
14.1823	39		14.1823	54		14.1823	38
14.1888	57		14.1888	50		14.1888	46
14.1954	52		14.1954	72		14.1954	51
14.202	39		14.202	47		14.202	56
14.2085	43		14.2085	50		14.2085	54
14.2151	48		14.2151	68		14.2151	53
14.2217	50		14.2217	63		14.2217	41
14.2282	54		14.2282	57		14.2282	46
14.2348	46		14.2348	65		14.2348	65
14.2414	45		14.2414	48		14.2414	50
14.2479	55		14.2479	66		14.2479	50
14.2545	59		14.2545	60		14.2545	55
14.2611	54		14.2611	50		14.2611	38
14.2676	52		14.2676	51		14.2676	52
14.2742	51		14.2742	49		14.2742	57
14.2807	49		14.2807	40		14.2807	50
14.2873	64		14.2873	47		14.2873	56
14.2939	59		14.2939	49		14.2939	51
14.3004	58		14.3004	45		14.3004	49
14.307	45		14.307	52		14.307	53
14.3136	55		14.3136	49		14.3136	55
14.3201	58		14.3201	58		14.3201	43
14.3267	56		14.3267	51		14.3267	43
14.3333	48		14.3333	49		14.3333	50
14.3398	47		14.3398	59		14.3398	58
14.3464	61		14.3464	58		14.3464	56
14.353	51		14.353	55		14.353	46
14.3595	57		14.3595	46		14.3595	46
14.3661	56		14.3661	60		14.3661	49
14.3727	62		14.3727	47		14.3727	62
14.3792	41		14.3792	52		14.3792	49
14.3858	58		14.3858	62		14.3858	50
14.3924	45		14.3924	48		14.3924	50
14.3989	54		14.3989	64		14.3989	55
14.4055	47		14.4055	41		14.4055	64
14.4121	50		14.4121	48		14.4121	51
14.4186	42		14.4186	52		14.4186	61
14.4252	56		14.4252	54		14.4252	68
14.4317	53		14.4317	47		14.4317	52
14.4383	51		14.4383	47		14.4383	50
14.4449	52		14.4449	68		14.4449	69
14.4514	46		14.4514	50		14.4514	44
14.458	59		14.458	55		14.458	57
14.4646	60		14.4646	44		14.4646	47
14.4711	42		14.4711	51		14.4711	62
14.4777	48		14.4777	52		14.4777	46
14.4843	59		14.4843	58		14.4843	60
14.4908	41		14.4908	43		14.4908	43
14.4974	47		14.4974	48		14.4974	50
14.504	67		14.504	53		14.504	56
14.5105	46		14.5105	58		14.5105	61
14.5171	63		14.5171	50		14.5171	57
14.5237	64		14.5237	59		14.5237	53
14.5302	52		14.5302	64		14.5302	53
14.5368	69		14.5368	57		14.5368	45
14.5434	48		14.5434	57		14.5434	66
14.5499	47		14.5499	56		14.5499	52
14.5565	53		14.5565	54		14.5565	46
14.5631	56		14.5631	61		14.5631	62
14.5696	54		14.5696	60		14.5696	59
14.5762	47		14.5762	50		14.5762	50
14.5828	48		14.5828	70		14.5828	57
14.5893	60		14.5893	58		14.5893	61
14.5959	67		14.5959	59		14.5959	50
14.6024	70		14.6024	51		14.6024	50
14.609	60		14.609	60		14.609	51
14.6156	48		14.6156	53		14.6156	60
14.6221	54		14.6221	55		14.6221	67
14.6287	42		14.6287	58		14.6287	62
14.6353	51		14.6353	62		14.6353	52
14.6418	68		14.6418	42		14.6418	47
14.6484	59		14.6484	52		14.6484	57
14.655	57		14.655	52		14.655	47
14.6615	60		14.6615	62		14.6615	46
14.6681	50		14.6681	48		14.6681	60
14.6747	64		14.6747	62		14.6747	53
14.6812	42		14.6812	59		14.6812	46
14.6878	54		14.6878	54		14.6878	50
14.6944	62		14.6944	64		14.6944	61
14.7009	57		14.7009	55		14.7009	70
14.7075	57		14.7075	55		14.7075	51
14.7141	57		14.7141	60		14.7141	50
14.7206	56		14.7206	61		14.7206	45
14.7272	60		14.7272	50		14.7272	59
14.7338	50		14.7338	50		14.7338	59
14.7403	49		14.7403	68		14.7403	49
14.7469	53		14.7469	53		14.7469	46
14.7534	46		14.7534	54		14.7534	49
14.76	39		14.76	47		14.76	45
14.7666	48		14.7666	58		14.7666	52
14.7731	63		14.7731	74		14.7731	61
14.7797	46		14.7797	61		14.7797	54
14.7863	45		14.7863	53		14.7863	54
14.7928	54		14.7928	53		14.7928	57
14.7994	44		14.7994	51		14.7994	50
14.806	50		14.806	70		14.806	44
14.8125	59		14.8125	55		14.8125	54
14.8191	58		14.8191	64		14.8191	49
14.8257	54		14.8257	49		14.8257	50
14.8322	46		14.8322	58		14.8322	57
14.8388	45		14.8388	47		14.8388	55
14.8454	55		14.8454	46		14.8454	60
14.8519	48		14.8519	57		14.8519	31
14.8585	51		14.8585	49		14.8585	51
14.8651	58		14.8651	63		14.8651	59
14.8716	56		14.8716	56		14.8716	55
14.8782	63		14.8782	70		14.8782	62
14.8848	49		14.8848	54		14.8848	50
14.8913	43		14.8913	62		14.8913	61
14.8979	66		14.8979	39		14.8979	60
14.9044	53		14.9044	53		14.9044	49
14.911	69		14.911	51		14.911	61
14.9176	50		14.9176	62		14.9176	66
14.9241	52		14.9241	60		14.9241	53
14.9307	45		14.9307	53		14.9307	72
14.9373	48		14.9373	55		14.9373	65
14.9438	59		14.9438	53		14.9438	47
14.9504	44		14.9504	71		14.9504	59
14.957	66		14.957	50		14.957	55
14.9635	43		14.9635	68		14.9635	66
14.9701	50		14.9701	51		14.9701	46
14.9767	58		14.9767	56		14.9767	44
14.9832	40		14.9832	65		14.9832	49
14.9898	52		14.9898	58		14.9898	53
14.9964	44		14.9964	55		14.9964	47
15.0029	65		15.0029	56		15.0029	51
15.0095	46		15.0095	59		15.0095	51
15.016	54		15.016	58		15.016	61
15.0226	45		15.0226	62		15.0226	54
15.0292	46		15.0292	53		15.0292	58
15.0358	43		15.0358	53		15.0358	53
15.0423	50		15.0423	54		15.0423	57
15.0489	41		15.0489	62		15.0489	48
15.0554	55		15.0554	44		15.0554	65
15.062	57		15.062	63		15.062	57
15.0686	56		15.0686	38		15.0686	67
15.0751	52		15.0751	45		15.0751	55
15.0817	46		15.0817	45		15.0817	64
15.0883	38		15.0883	42		15.0883	55
15.0948	61		15.0948	59		15.0948	49
15.1014	54		15.1014	62		15.1014	46
15.108	44		15.108	53		15.108	45
15.1145	49		15.1145	56		15.1145	49
15.1211	59		15.1211	64		15.1211	47
15.1277	54		15.1277	46		15.1277	55
15.1342	47		15.1342	54		15.1342	47
15.1408	50		15.1408	58		15.1408	47
15.1473	48		15.1473	49		15.1473	40
15.1539	44		15.1539	62		15.1539	52
15.1605	63		15.1605	62		15.1605	55
15.167	50		15.167	48		15.167	50
15.1736	61		15.1736	63		15.1736	51
15.1802	58		15.1802	55		15.1802	57
15.1867	52		15.1867	62		15.1867	56
15.1933	58		15.1933	54		15.1933	54
15.1999	46		15.1999	45		15.1999	73
15.2064	55		15.2064	50		15.2064	43
15.213	68		15.213	74		15.213	55
15.2196	50		15.2196	50		15.2196	56
15.2261	51		15.2261	71		15.2261	48
15.2327	39		15.2327	66		15.2327	67
15.2393	54		15.2393	71		15.2393	46
15.2458	53		15.2458	54		15.2458	54
15.2524	50		15.2524	61		15.2524	60
15.259	56		15.259	44		15.259	61
15.2655	57		15.2655	63		15.2655	60
15.2721	55		15.2721	53		15.2721	44
15.2787	70		15.2787	47		15.2787	50
15.2852	55		15.2852	54		15.2852	53
15.2918	60		15.2918	56		15.2918	62
15.2983	47		15.2983	53		15.2983	63
15.3049	54		15.3049	46		15.3049	51
15.3115	52		15.3115	57		15.3115	57
15.318	51		15.318	58		15.318	53
15.3246	50		15.3246	66		15.3246	61
15.3312	58		15.3312	55		15.3312	48
15.3377	60		15.3377	53		15.3377	51
15.3443	56		15.3443	37		15.3443	55
15.3509	59		15.3509	59		15.3509	51
15.3574	58		15.3574	60		15.3574	56
15.364	40		15.364	58		15.364	63
15.3706	55		15.3706	55		15.3706	67
15.3771	59		15.3771	53		15.3771	56
15.3837	49		15.3837	60		15.3837	51
15.3903	55		15.3903	59		15.3903	60
15.3968	61		15.3968	65		15.3968	57
15.4034	60		15.4034	63		15.4034	58
15.41	53		15.41	52		15.41	56
15.4165	50		15.4165	64		15.4165	50
15.4231	48		15.4231	66		15.4231	35
15.4297	46		15.4297	59		15.4297	52
15.4362	52		15.4362	58		15.4362	59
15.4428	48		15.4428	53		15.4428	41
15.4494	48		15.4494	53		15.4494	49
15.4559	56		15.4559	56		15.4559	53
15.4625	57		15.4625	39		15.4625	57
15.469	58		15.469	51		15.469	52
15.4756	63		15.4756	41		15.4756	52
15.4822	64		15.4822	54		15.4822	53
15.4887	51		15.4887	55		15.4887	56
15.4953	58		15.4953	44		15.4953	68
15.5019	66		15.5019	48		15.5019	62
15.5084	69		15.5084	55		15.5084	51
15.515	57		15.515	47		15.515	55
15.5216	51		15.5216	58		15.5216	60
15.5281	38		15.5281	50		15.5281	58
15.5347	54		15.5347	45		15.5347	72
15.5413	36		15.5413	63		15.5413	62
15.5478	56		15.5478	65		15.5478	49
15.5544	55		15.5544	50		15.5544	49
15.561	58		15.561	34		15.561	47
15.5675	59		15.5675	60		15.5675	50
15.5741	49		15.5741	68		15.5741	63
15.5807	63		15.5807	51		15.5807	51
15.5872	38		15.5872	62		15.5872	44
15.5938	47		15.5938	53		15.5938	56
15.6004	45		15.6004	43		15.6004	58
15.6069	48		15.6069	45		15.6069	66
15.6135	47		15.6135	62		15.6135	53
15.62	52		15.62	69		15.62	54
15.6266	47		15.6266	54		15.6266	77
15.6332	41		15.6332	53		15.6332	65
15.6397	53		15.6397	59		15.6397	56
15.6463	48		15.6463	65		15.6463	52
15.6529	44		15.6529	41		15.6529	59
15.6594	48		15.6594	62		15.6594	55
15.666	78		15.666	61		15.666	54
15.6726	62		15.6726	70		15.6726	46
15.6791	52		15.6791	64		15.6791	55
15.6857	41		15.6857	53		15.6857	48
15.6923	51		15.6923	51		15.6923	58
15.6988	62		15.6988	61		15.6988	56
15.7054	67		15.7054	52		15.7054	41
15.712	59		15.712	43		15.712	49
15.7185	50		15.7185	51		15.7185	56
15.7251	40		15.7251	49		15.7251	52
15.7317	47		15.7317	49		15.7317	63
15.7382	49		15.7382	56		15.7382	47
15.7448	55		15.7448	62		15.7448	46
15.7514	50		15.7514	42		15.7514	46
15.7579	53		15.7579	57		15.7579	59
15.7645	51		15.7645	47		15.7645	51
15.771	53		15.771	54		15.771	49
15.7776	53		15.7776	64		15.7776	48
15.7842	65		15.7842	50		15.7842	51
15.7907	52		15.7907	61		15.7907	61
15.7973	58		15.7973	39		15.7973	55
15.8039	55		15.8039	62		15.8039	50
15.8104	48		15.8104	61		15.8104	45
15.817	61		15.817	57		15.817	41
15.8236	64		15.8236	52		15.8236	60
15.8301	49		15.8301	53		15.8301	51
15.8367	57		15.8367	50		15.8367	48
15.8433	43		15.8433	51		15.8433	59
15.8498	53		15.8498	61		15.8498	64
15.8564	56		15.8564	60		15.8564	65
15.8629	56		15.8629	50		15.8629	46
15.8695	43		15.8695	48		15.8695	66
15.8761	62		15.8761	45		15.8761	49
15.8826	59		15.8826	69		15.8826	59
15.8892	53		15.8892	56		15.8892	64
15.8958	63		15.8958	52		15.8958	59
15.9023	57		15.9023	60		15.9023	55
15.9089	59		15.9089	69		15.9089	63
15.9155	49		15.9155	53		15.9155	52
15.922	56		15.922	51		15.922	51
15.9286	49		15.9286	50		15.9286	64
15.9352	50		15.9352	60		15.9352	41
15.9417	50		15.9417	64		15.9417	54
15.9483	64		15.9483	62		15.9483	62
15.9549	48		15.9549	56		15.9549	56
15.9614	66		15.9614	58		15.9614	49
15.968	60		15.968	57		15.968	56
15.9746	41		15.9746	63		15.9746	47
15.9811	58		15.9811	70		15.9811	53
15.9877	43		15.9877	63		15.9877	48
15.9943	50		15.9943	61		15.9943	56
16.0008	47		16.0008	51		16.0008	47
16.0074	48		16.0074	59		16.0074	48
16.014	67		16.014	52		16.014	51
16.0205	50		16.0205	51		16.0205	63
16.0271	47		16.0271	64		16.0271	65
16.0337	43		16.0337	48		16.0337	44
16.0402	47		16.0402	65		16.0402	49
16.0468	52		16.0468	58		16.0468	51
16.0533	47		16.0533	48		16.0533	65
16.0599	69		16.0599	55		16.0599	68
16.0665	51		16.0665	52		16.0665	49
16.073	53		16.073	55		16.073	45
16.0796	54		16.0796	58		16.0796	36
16.0862	52		16.0862	42		16.0862	52
16.0927	57		16.0927	46		16.0927	44
16.0993	41		16.0993	61		16.0993	61
16.1059	46		16.1059	49		16.1059	47
16.1124	61		16.1124	44		16.1124	52
16.119	42		16.119	55		16.119	55
16.1256	49		16.1256	73		16.1256	55
16.1321	57		16.1321	45		16.1321	48
16.1387	54		16.1387	63		16.1387	58
16.1453	59		16.1453	44		16.1453	55
16.1518	48		16.1518	54		16.1518	54
16.1584	57		16.1584	61		16.1584	51
16.165	42		16.165	51		16.165	51
16.1715	53		16.1715	47		16.1715	49
16.1781	59		16.1781	55		16.1781	66
16.1847	51		16.1847	55		16.1847	52
16.1912	58		16.1912	46		16.1912	53
16.1978	53		16.1978	58		16.1978	66
16.2043	47		16.2043	50		16.2043	56
16.2109	47		16.2109	60		16.2109	46
16.2175	56		16.2175	62		16.2175	56
16.224	47		16.224	61		16.224	58
16.2306	55		16.2306	50		16.2306	60
16.2372	41		16.2372	43		16.2372	51
16.2437	56		16.2437	53		16.2437	60
16.2503	46		16.2503	62		16.2503	44
16.2569	46		16.2569	47		16.2569	52
16.2634	52		16.2634	63		16.2634	46
16.27	42		16.27	56		16.27	40
16.2766	49		16.2766	53		16.2766	52
16.2831	53		16.2831	61		16.2831	52
16.2897	54		16.2897	44		16.2897	44
16.2963	58		16.2963	44		16.2963	45
16.3028	63		16.3028	53		16.3028	49
16.3094	59		16.3094	55		16.3094	63
16.316	55		16.316	49		16.316	49
16.3225	58		16.3225	49		16.3225	59
16.3291	51		16.3291	55		16.3291	38
16.3356	64		16.3356	53		16.3356	60
16.3422	44		16.3422	48		16.3422	53
16.3488	39		16.3488	65		16.3488	45
16.3553	50		16.3553	45		16.3553	41
16.3619	53		16.3619	57		16.3619	52
16.3685	61		16.3685	65		16.3685	46
16.375	58		16.375	58		16.375	42
16.3816	43		16.3816	57		16.3816	64
16.3882	39		16.3882	60		16.3882	60
16.3947	56		16.3947	44		16.3947	69
16.4013	53		16.4013	54		16.4013	54
16.4079	53		16.4079	53		16.4079	46
16.4144	52		16.4144	44		16.4144	43
16.421	48		16.421	43		16.421	43
16.4276	62		16.4276	52		16.4276	49
16.4341	59		16.4341	47		16.4341	46
16.4407	51		16.4407	62		16.4407	64
16.4473	49		16.4473	67		16.4473	53
16.4538	48		16.4538	56		16.4538	51
16.4604	42		16.4604	66		16.4604	55
16.467	52		16.467	45		16.467	42
16.4735	54		16.4735	65		16.4735	49
16.4801	39		16.4801	63		16.4801	59
16.4866	54		16.4866	46		16.4866	57
16.4932	56		16.4932	54		16.4932	52
16.4998	56		16.4998	51		16.4998	50
16.5063	57		16.5063	43		16.5063	63
16.5129	50		16.5129	45		16.5129	51
16.5195	59		16.5195	51		16.5195	51
16.526	59		16.526	50		16.526	54
16.5326	47		16.5326	47		16.5326	65
16.5392	57		16.5392	55		16.5392	51
16.5457	54		16.5457	64		16.5457	49
16.5523	45		16.5523	50		16.5523	40
16.5589	51		16.5589	60		16.5589	66
16.5654	55		16.5654	54		16.5654	40
16.572	49		16.572	67		16.572	63
16.5785	47		16.5785	56		16.5785	57
16.5851	50		16.5851	56		16.5851	53
16.5917	48		16.5917	49		16.5917	48
16.5983	56		16.5983	47		16.5983	48
16.6048	45		16.6048	58		16.6048	44
16.6114	75		16.6114	51		16.6114	57
16.618	51		16.618	66		16.618	41
16.6245	54		16.6245	55		16.6245	51
16.6311	54		16.6311	58		16.6311	56
16.6376	57		16.6376	49		16.6376	61
16.6442	49		16.6442	48		16.6442	51
16.6508	52		16.6508	52		16.6508	42
16.6573	69		16.6573	55		16.6573	55
16.6639	55		16.6639	57		16.6639	60
16.6705	58		16.6705	63		16.6705	49
16.677	42		16.677	61		16.677	37
16.6836	59		16.6836	51		16.6836	52
16.6902	43		16.6902	49		16.6902	48
16.6967	46		16.6967	55		16.6967	50
16.7033	49		16.7033	53		16.7033	42
16.7099	64		16.7099	67		16.7099	55
16.7164	54		16.7164	48		16.7164	58
16.723	60		16.723	54		16.723	65
16.7295	60		16.7295	59		16.7295	58
16.7361	62		16.7361	54		16.7361	63
16.7427	50		16.7427	47		16.7427	58
16.7492	61		16.7492	58		16.7492	47
16.7558	32		16.7558	46		16.7558	48
16.7624	61		16.7624	58		16.7624	64
16.7689	56		16.7689	55		16.7689	51
16.7755	62		16.7755	50		16.7755	44
16.7821	46		16.7821	57		16.7821	52
16.7886	50		16.7886	54		16.7886	62
16.7952	52		16.7952	50		16.7952	68
16.8018	58		16.8018	50		16.8018	68
16.8083	51		16.8083	43		16.8083	56
16.8149	56		16.8149	49		16.8149	49
16.8215	60		16.8215	60		16.8215	47
16.828	46		16.828	51		16.828	59
16.8346	48		16.8346	54		16.8346	53
16.8412	43		16.8412	71		16.8412	54
16.8477	51		16.8477	64		16.8477	47
16.8543	40		16.8543	70		16.8543	50
16.8609	49		16.8609	61		16.8609	58
16.8674	45		16.8674	48		16.8674	55
16.874	48		16.874	65		16.874	63
16.8805	54		16.8805	48		16.8805	65
16.8871	69		16.8871	51		16.8871	58
16.8937	53		16.8937	54		16.8937	54
16.9002	62		16.9002	51		16.9002	52
16.9068	56		16.9068	54		16.9068	46
16.9134	52		16.9134	41		16.9134	64
16.9199	51		16.9199	60		16.9199	50
16.9265	45		16.9265	53		16.9265	63
16.9331	60		16.9331	50		16.9331	54
16.9396	49		16.9396	49		16.9396	54
16.9462	67		16.9462	51		16.9462	50
16.9528	42		16.9528	50		16.9528	50
16.9593	35		16.9593	70		16.9593	52
16.9659	55		16.9659	55		16.9659	39
16.9725	53		16.9725	58		16.9725	58
16.979	49		16.979	51		16.979	59
16.9856	49		16.9856	48		16.9856	54
16.9922	42		16.9922	47		16.9922	44
16.9987	52		16.9987	60		16.9987	53
17.0053	57		17.0053	50		17.0053	65
17.0118	55		17.0118	61		17.0118	48
17.0184	51		17.0184	44		17.0184	42
17.025	54		17.025	59		17.025	54
17.0315	59		17.0315	44		17.0315	55
17.0381	45		17.0381	51		17.0381	63
17.0447	61		17.0447	51		17.0447	51
17.0512	57		17.0512	49		17.0512	50
17.0578	66		17.0578	49		17.0578	62
17.0644	54		17.0644	56		17.0644	51
17.0709	39		17.0709	71		17.0709	42
17.0775	52		17.0775	65		17.0775	58
17.0841	55		17.0841	59		17.0841	47
17.0906	49		17.0906	46		17.0906	58
17.0972	56		17.0972	63		17.0972	58
17.1038	47		17.1038	58		17.1038	45
17.1103	50		17.1103	45		17.1103	42
17.1169	52		17.1169	46		17.1169	47
17.1235	55		17.1235	58		17.1235	52
17.13	67		17.13	45		17.13	66
17.1366	52		17.1366	38		17.1366	51
17.1432	56		17.1432	55		17.1432	67
17.1497	43		17.1497	53		17.1497	52
17.1563	50		17.1563	46		17.1563	56
17.1628	43		17.1628	53		17.1628	59
17.1694	46		17.1694	63		17.1694	48
17.176	45		17.176	55		17.176	60
17.1825	56		17.1825	56		17.1825	47
17.1891	48		17.1891	44		17.1891	57
17.1957	51		17.1957	41		17.1957	77
17.2022	64		17.2022	50		17.2022	52
17.2088	48		17.2088	53		17.2088	50
17.2154	41		17.2154	51		17.2154	74
17.2219	38		17.2219	52		17.2219	66
17.2285	44		17.2285	54		17.2285	55
17.2351	52		17.2351	52		17.2351	70
17.2416	48		17.2416	57		17.2416	50
17.2482	54		17.2482	58		17.2482	58
17.2548	55		17.2548	60		17.2548	46
17.2613	60		17.2613	70		17.2613	60
17.2679	49		17.2679	50		17.2679	51
17.2745	40		17.2745	63		17.2745	51
17.281	49		17.281	63		17.281	54
17.2876	52		17.2876	40		17.2876	63
17.2941	58		17.2941	51		17.2941	53
17.3007	60		17.3007	53		17.3007	65
17.3073	43		17.3073	44		17.3073	49
17.3138	55		17.3138	71		17.3138	65
17.3204	45		17.3204	57		17.3204	61
17.327	59		17.327	53		17.327	56
17.3335	53		17.3335	51		17.3335	56
17.3401	65		17.3401	45		17.3401	49
17.3467	48		17.3467	53		17.3467	57
17.3532	53		17.3532	61		17.3532	53
17.3598	44		17.3598	52		17.3598	46
17.3664	51		17.3664	51		17.3664	57
17.3729	53		17.3729	49		17.3729	51
17.3795	50		17.3795	38		17.3795	56
17.3861	53		17.3861	80		17.3861	65
17.3926	47		17.3926	46		17.3926	51
17.3992	58		17.3992	73		17.3992	52
17.4058	45		17.4058	56		17.4058	62
17.4123	45		17.4123	54		17.4123	53
17.4189	54		17.4189	57		17.4189	64
17.4255	47		17.4255	62		17.4255	64
17.432	53		17.432	59		17.432	54
17.4386	38		17.4386	44		17.4386	50
17.4452	59		17.4452	58		17.4452	49
17.4517	57		17.4517	47		17.4517	42
17.4583	43		17.4583	53		17.4583	49
17.4648	71		17.4648	62		17.4648	59
17.4714	53		17.4714	47		17.4714	55
17.478	60		17.478	57		17.478	61
17.4845	56		17.4845	59		17.4845	67
17.4911	36		17.4911	46		17.4911	40
17.4977	47		17.4977	63		17.4977	64
17.5042	46		17.5042	56		17.5042	46
17.5108	55		17.5108	51		17.5108	55
17.5174	60		17.5174	68		17.5174	48
17.5239	52		17.5239	38		17.5239	61
17.5305	63		17.5305	42		17.5305	65
17.5371	39		17.5371	55		17.5371	53
17.5436	40		17.5436	49		17.5436	55
17.5502	51		17.5502	33		17.5502	57
17.5568	55		17.5568	48		17.5568	59
17.5633	46		17.5633	52		17.5633	58
17.5699	61		17.5699	56		17.5699	77
17.5765	49		17.5765	66		17.5765	48
17.583	44		17.583	57		17.583	43
17.5896	58		17.5896	63		17.5896	48
17.5962	47		17.5962	69		17.5962	68
17.6027	59		17.6027	58		17.6027	53
17.6093	49		17.6093	54		17.6093	38
17.6158	57		17.6158	52		17.6158	57
17.6224	68		17.6224	48		17.6224	58
17.629	47		17.629	53		17.629	49
17.6355	58		17.6355	57		17.6355	50
17.6421	54		17.6421	65		17.6421	61
17.6487	48		17.6487	50		17.6487	48
17.6552	54		17.6552	50		17.6552	55
17.6618	59		17.6618	58		17.6618	49
17.6684	51		17.6684	52		17.6684	64
17.6749	51		17.6749	57		17.6749	52
17.6815	45		17.6815	59		17.6815	50
17.6881	54		17.6881	57		17.6881	42
17.6946	46		17.6946	59		17.6946	60
17.7012	45		17.7012	54		17.7012	37
17.7078	60		17.7078	55		17.7078	49
17.7143	47		17.7143	57		17.7143	53
17.7209	46		17.7209	50		17.7209	53
17.7275	57		17.7275	61		17.7275	54
17.734	46		17.734	47		17.734	43
17.7406	46		17.7406	61		17.7406	41
17.7472	55		17.7472	61		17.7472	48
17.7537	53		17.7537	62		17.7537	60
17.7603	50		17.7603	52		17.7603	57
17.7668	55		17.7668	41		17.7668	43
17.7734	63		17.7734	68		17.7734	60
17.78	52		17.78	66		17.78	59
17.7865	58		17.7865	59		17.7865	64
17.7931	51		17.7931	48		17.7931	53
17.7997	42		17.7997	40		17.7997	51
17.8062	48		17.8062	45		17.8062	62
17.8128	53		17.8128	53		17.8128	67
17.8194	36		17.8194	53		17.8194	59
17.8259	55		17.8259	55		17.8259	56
17.8325	56		17.8325	49		17.8325	51
17.8391	63		17.8391	39		17.8391	50
17.8456	62		17.8456	59		17.8456	50
17.8522	54		17.8522	54		17.8522	49
17.8588	74		17.8588	67		17.8588	49
17.8653	36		17.8653	60		17.8653	55
17.8719	57		17.8719	42		17.8719	63
17.8785	49		17.8785	58		17.8785	65
17.885	45		17.885	57		17.885	40
17.8916	45		17.8916	65		17.8916	54
17.8982	56		17.8982	41		17.8982	61
17.9047	55		17.9047	51		17.9047	48
17.9113	62		17.9113	39		17.9113	69
17.9178	60		17.9178	55		17.9178	52
17.9244	47		17.9244	54		17.9244	50
17.931	55		17.931	56		17.931	61
17.9375	44		17.9375	58		17.9375	57
17.9441	58		17.9441	56		17.9441	60
17.9507	55		17.9507	61		17.9507	64
17.9572	59		17.9572	72		17.9572	50
17.9638	66		17.9638	48		17.9638	43
17.9704	47		17.9704	47		17.9704	62
17.9769	60		17.9769	64		17.9769	44
17.9835	44		17.9835	61		17.9835	42
17.9901	63		17.9901	46		17.9901	49
17.9966	58		17.9966	68		17.9966	57
18.0032	59		18.0032	46		18.0032	54
18.0098	50		18.0098	47		18.0098	47
18.0163	57		18.0163	73		18.0163	56
18.0229	47		18.0229	65		18.0229	49
18.0295	44		18.0295	61		18.0295	51
18.036	44		18.036	60		18.036	59
18.0426	53		18.0426	58		18.0426	41
18.0492	49		18.0492	54		18.0492	47
18.0557	48		18.0557	58		18.0557	58
18.0623	56		18.0623	56		18.0623	51
18.0688	60		18.0688	58		18.0688	44
18.0754	55		18.0754	58		18.0754	58
18.082	36		18.082	52		18.082	44
18.0885	60		18.0885	47		18.0885	57
18.0951	53		18.0951	57		18.0951	52
18.1017	63		18.1017	44		18.1017	43
18.1082	41		18.1082	62		18.1082	40
18.1148	43		18.1148	44		18.1148	68
18.1214	57		18.1214	58		18.1214	60
18.1279	56		18.1279	55		18.1279	49
18.1345	43		18.1345	67		18.1345	59
18.1411	51		18.1411	46		18.1411	54
18.1476	56		18.1476	52		18.1476	68
18.1542	63		18.1542	62		18.1542	41
18.1608	52		18.1608	53		18.1608	47
18.1673	50		18.1673	64		18.1673	46
18.1739	51		18.1739	49		18.1739	42
18.1805	56		18.1805	57		18.1805	41
18.187	51		18.187	48		18.187	51
18.1936	53		18.1936	50		18.1936	49
18.2001	48		18.2001	47		18.2001	50
18.2067	58		18.2067	61		18.2067	67
18.2133	42		18.2133	60		18.2133	52
18.2198	62		18.2198	61		18.2198	49
18.2264	43		18.2264	68		18.2264	47
18.233	56		18.233	52		18.233	57
18.2395	54		18.2395	59		18.2395	53
18.2461	68		18.2461	69		18.2461	50
18.2527	57		18.2527	44		18.2527	53
18.2592	61		18.2592	58		18.2592	53
18.2658	58		18.2658	58		18.2658	52
18.2724	57		18.2724	64		18.2724	67
18.2789	59		18.2789	82		18.2789	51
18.2855	51		18.2855	62		18.2855	67
18.2921	43		18.2921	61		18.2921	51
18.2986	62		18.2986	66		18.2986	77
18.3052	54		18.3052	68		18.3052	50
18.3117	53		18.3117	64		18.3117	42
18.3183	49		18.3183	72		18.3183	54
18.3249	60		18.3249	69		18.3249	64
18.3315	45		18.3315	53		18.3315	64
18.338	58		18.338	77		18.338	53
18.3446	50		18.3446	63		18.3446	70
18.3511	57		18.3511	84		18.3511	54
18.3577	62		18.3577	95		18.3577	58
18.3643	52		18.3643	70		18.3643	62
18.3708	48		18.3708	72		18.3708	73
18.3774	51		18.3774	88		18.3774	63
18.384	50		18.384	87		18.384	71
18.3905	51		18.3905	76		18.3905	55
18.3971	42		18.3971	108		18.3971	68
18.4037	47		18.4037	120		18.4037	69
18.4102	40		18.4102	99		18.4102	60
18.4168	57		18.4168	95		18.4168	61
18.4234	46		18.4234	115		18.4234	58
18.4299	61		18.4299	127		18.4299	61
18.4365	64		18.4365	144		18.4365	77
18.443	50		18.443	150		18.443	52
18.4496	66		18.4496	161		18.4496	48
18.4562	59		18.4562	151		18.4562	62
18.4627	48		18.4627	189		18.4627	50
18.4693	59		18.4693	185		18.4693	80
18.4759	53		18.4759	220		18.4759	75
18.4825	60		18.4825	258		18.4825	86
18.489	60		18.489	211		18.489	75
18.4956	72		18.4956	278		18.4956	83
18.5021	61		18.5021	305		18.5021	79
18.5087	56		18.5087	321		18.5087	77
18.5153	51		18.5153	362		18.5153	94
18.5218	88		18.5218	425		18.5218	94
18.5284	68		18.5284	446		18.5284	86
18.535	73		18.535	443		18.535	104
18.5415	57		18.5415	452		18.5415	100
18.5481	69		18.5481	450		18.5481	105
18.5547	65		18.5547	532		18.5547	113
18.5612	68		18.5612	444		18.5612	145
18.5678	78		18.5678	488		18.5678	153
18.5744	100		18.5744	491		18.5744	155
18.5809	87		18.5809	502		18.5809	182
18.5875	104		18.5875	449		18.5875	181
18.594	87		18.594	452		18.594	205
18.6006	79		18.6006	411		18.6006	228
18.6072	111		18.6072	429		18.6072	277
18.6137	112		18.6137	364		18.6137	274
18.6203	118		18.6203	355		18.6203	339
18.6269	131		18.6269	321		18.6269	365
18.6334	164		18.6334	303		18.6334	411
18.64	205		18.64	318		18.64	465
18.6466	219		18.6466	248		18.6466	537
18.6531	214		18.6531	262		18.6531	664
18.6597	241		18.6597	236		18.6597	719
18.6663	262		18.6663	251		18.6663	721
18.6728	314		18.6728	217		18.6728	883
18.6794	357		18.6794	224		18.6794	828
18.686	353		18.686	203		18.686	742
18.6925	434		18.6925	187		18.6925	739
18.6991	483		18.6991	211		18.6991	641
18.7057	557		18.7057	225		18.7057	519
18.7122	661		18.7122	204		18.7122	474
18.7188	802		18.7188	185		18.7188	495
18.7254	802		18.7254	180		18.7254	420
18.7319	844		18.7319	178		18.7319	384
18.7385	844		18.7385	211		18.7385	316
18.745	700		18.745	189		18.745	251
18.7516	605		18.7516	158		18.7516	218
18.7582	506		18.7582	183		18.7582	147
18.7647	500		18.7647	159		18.7647	127
18.7713	486		18.7713	179		18.7713	117
18.7779	467		18.7779	168		18.7779	73
18.7844	401		18.7844	168		18.7844	78
18.791	330		18.791	187		18.791	82
18.7976	247		18.7976	163		18.7976	88
18.8041	197		18.8041	163		18.8041	70
18.8107	128		18.8107	155		18.8107	67
18.8173	102		18.8173	170		18.8173	64
18.8238	102		18.8238	153		18.8238	68
18.8304	84		18.8304	162		18.8304	70
18.837	89		18.837	182		18.837	76
18.8435	88		18.8435	169		18.8435	63
18.8501	71		18.8501	162		18.8501	61
18.8567	54		18.8567	125		18.8567	53
18.8632	72		18.8632	140		18.8632	73
18.8698	72		18.8698	128		18.8698	77
18.8763	54		18.8763	125		18.8763	72
18.8829	68		18.8829	114		18.8829	60
18.8895	53		18.8895	116		18.8895	70
18.896	65		18.896	108		18.896	62
18.9026	69		18.9026	105		18.9026	66
18.9092	57		18.9092	94		18.9092	60
18.9157	68		18.9157	81		18.9157	57
18.9223	85		18.9223	95		18.9223	60
18.9289	70		18.9289	99		18.9289	46
18.9354	55		18.9354	74		18.9354	75
18.942	57		18.942	84		18.942	67
18.9486	65		18.9486	87		18.9486	87
18.9551	72		18.9551	79		18.9551	61
18.9617	72		18.9617	79		18.9617	65
18.9683	58		18.9683	66		18.9683	61
18.9748	59		18.9748	69		18.9748	58
18.9814	64		18.9814	66		18.9814	43
18.988	62		18.988	66		18.988	61
18.9945	53		18.9945	81		18.9945	69
19.0011	64		19.0011	57		19.0011	67
19.0077	61		19.0077	54		19.0077	59
19.0142	45		19.0142	77		19.0142	43
19.0208	67		19.0208	67		19.0208	52
19.0273	59		19.0273	72		19.0273	58
19.0339	72		19.0339	85		19.0339	51
19.0405	62		19.0405	67		19.0405	49
19.047	56		19.047	78		19.047	60
19.0536	57		19.0536	64		19.0536	60
19.0602	56		19.0602	84		19.0602	58
19.0667	43		19.0667	86		19.0667	44
19.0733	52		19.0733	87		19.0733	59
19.0799	47		19.0799	93		19.0799	48
19.0864	52		19.0864	62		19.0864	56
19.093	49		19.093	72		19.093	58
19.0996	55		19.0996	59		19.0996	50
19.1061	52		19.1061	67		19.1061	54
19.1127	46		19.1127	70		19.1127	46
19.1193	62		19.1193	80		19.1193	44
19.1258	57		19.1258	82		19.1258	45
19.1324	45		19.1324	56		19.1324	47
19.139	50		19.139	56		19.139	50
19.1455	53		19.1455	42		19.1455	44
19.1521	50		19.1521	43		19.1521	46
19.1587	63		19.1587	50		19.1587	45
19.1652	57		19.1652	59		19.1652	49
19.1718	60		19.1718	44		19.1718	50
19.1783	57		19.1783	60		19.1783	51
19.1849	59		19.1849	64		19.1849	59
19.1915	45		19.1915	62		19.1915	40
19.198	61		19.198	48		19.198	50
19.2046	46		19.2046	69		19.2046	53
19.2112	59		19.2112	57		19.2112	58
19.2177	39		19.2177	60		19.2177	51
19.2243	46		19.2243	65		19.2243	55
19.2309	63		19.2309	56		19.2309	72
19.2374	53		19.2374	53		19.2374	48
19.244	68		19.244	42		19.244	54
19.2506	39		19.2506	56		19.2506	52
19.2571	53		19.2571	61		19.2571	51
19.2637	63		19.2637	52		19.2637	58
19.2703	56		19.2703	37		19.2703	53
19.2768	48		19.2768	66		19.2768	58
19.2834	50		19.2834	48		19.2834	59
19.29	51		19.29	59		19.29	55
19.2965	51		19.2965	50		19.2965	51
19.3031	61		19.3031	51		19.3031	54
19.3097	68		19.3097	63		19.3097	62
19.3162	36		19.3162	61		19.3162	62
19.3228	67		19.3228	62		19.3228	52
19.3294	53		19.3294	73		19.3294	49
19.3359	51		19.3359	65		19.3359	53
19.3425	49		19.3425	62		19.3425	52
19.349	60		19.349	50		19.349	55
19.3556	62		19.3556	50		19.3556	60
19.3622	52		19.3622	67		19.3622	48
19.3687	47		19.3687	50		19.3687	53
19.3753	52		19.3753	45		19.3753	46
19.3819	57		19.3819	49		19.3819	52
19.3884	45		19.3884	68		19.3884	53
19.395	51		19.395	64		19.395	56
19.4016	53		19.4016	59		19.4016	53
19.4081	43		19.4081	71		19.4081	74
19.4147	54		19.4147	71		19.4147	58
19.4213	59		19.4213	68		19.4213	54
19.4278	48		19.4278	58		19.4278	54
19.4344	53		19.4344	69		19.4344	59
19.441	53		19.441	57		19.441	65
19.4475	57		19.4475	57		19.4475	52
19.4541	42		19.4541	62		19.4541	60
19.4607	67		19.4607	89		19.4607	57
19.4672	47		19.4672	65		19.4672	39
19.4738	60		19.4738	76		19.4738	45
19.4804	65		19.4804	58		19.4804	54
19.4869	57		19.4869	90		19.4869	53
19.4935	30		19.4935	76		19.4935	48
19.5	52		19.5	82		19.5	46
19.5066	57		19.5066	80		19.5066	49
19.5132	50		19.5132	81		19.5132	46
19.5197	52		19.5197	74		19.5197	67
19.5263	54		19.5263	67		19.5263	52
19.5329	60		19.5329	82		19.5329	53
19.5394	46		19.5394	97		19.5394	50
19.546	50		19.546	70		19.546	54
19.5526	48		19.5526	74		19.5526	65
19.5591	40		19.5591	59		19.5591	48
19.5657	51		19.5657	66		19.5657	56
19.5723	57		19.5723	75		19.5723	60
19.5788	40		19.5788	62		19.5788	44
19.5854	53		19.5854	81		19.5854	63
19.592	57		19.592	65		19.592	45
19.5985	50		19.5985	71		19.5985	55
19.6051	37		19.6051	69		19.6051	50
19.6117	60		19.6117	73		19.6117	54
19.6182	53		19.6182	72		19.6182	47
19.6248	45		19.6248	56		19.6248	68
19.6313	57		19.6313	55		19.6313	56
19.6379	53		19.6379	51		19.6379	50
19.6445	69		19.6445	49		19.6445	43
19.651	48		19.651	50		19.651	49
19.6576	46		19.6576	66		19.6576	60
19.6642	53		19.6642	58		19.6642	49
19.6707	51		19.6707	69		19.6707	58
19.6773	50		19.6773	59		19.6773	59
19.6839	52		19.6839	55		19.6839	52
19.6904	56		19.6904	57		19.6904	49
19.697	53		19.697	46		19.697	37
19.7036	49		19.7036	68		19.7036	58
19.7101	54		19.7101	58		19.7101	50
19.7167	66		19.7167	46		19.7167	55
19.7233	52		19.7233	62		19.7233	55
19.7298	46		19.7298	57		19.7298	49
19.7364	63		19.7364	60		19.7364	62
19.743	47		19.743	71		19.743	52
19.7495	41		19.7495	45		19.7495	59
19.7561	38		19.7561	68		19.7561	53
19.7627	45		19.7627	43		19.7627	60
19.7692	57		19.7692	49		19.7692	64
19.7758	58		19.7758	57		19.7758	43
19.7823	52		19.7823	50		19.7823	46
19.7889	59		19.7889	56		19.7889	49
19.7955	59		19.7955	45		19.7955	49
19.802	52		19.802	55		19.802	49
19.8086	50		19.8086	45		19.8086	63
19.8152	59		19.8152	56		19.8152	49
19.8217	52		19.8217	53		19.8217	48
19.8283	47		19.8283	45		19.8283	48
19.8349	53		19.8349	62		19.8349	39
19.8414	53		19.8414	58		19.8414	42
19.848	65		19.848	46		19.848	44
19.8546	62		19.8546	49		19.8546	46
19.8611	58		19.8611	39		19.8611	46
19.8677	64		19.8677	68		19.8677	38
19.8743	52		19.8743	64		19.8743	49
19.8808	49		19.8808	63		19.8808	76
19.8874	46		19.8874	56		19.8874	64
19.894	58		19.894	56		19.894	47
19.9005	42		19.9005	57		19.9005	56
19.9071	50		19.9071	59		19.9071	65
19.9137	59		19.9137	49		19.9137	50
19.9202	57		19.9202	61		19.9202	50
19.9268	41		19.9268	58		19.9268	49
19.9333	53		19.9333	61		19.9333	58
19.9399	54		19.9399	42		19.9399	52
19.9465	60		19.9465	45		19.9465	52
19.953	50		19.953	61		19.953	64
19.9596	50		19.9596	58		19.9596	51
19.9662	47		19.9662	66		19.9662	60
19.9727	52		19.9727	59		19.9727	56
19.9793	61		19.9793	61		19.9793	44
19.9859	54		19.9859	60		19.9859	56
19.9924	65		19.9924	62		19.9924	43
19.999	47		19.999	53		19.999	48
20.0056	50		20.0056	42		20.0056	51
20.0121	50		20.0121	61		20.0121	51
20.0187	54		20.0187	61		20.0187	39
20.0252	61		20.0252	61		20.0252	43
20.0318	48		20.0318	44		20.0318	48
20.0384	51		20.0384	51		20.0384	53
20.045	50		20.045	57		20.045	51
20.0515	43		20.0515	66		20.0515	44
20.0581	44		20.0581	63		20.0581	68
20.0646	51		20.0646	42		20.0646	55
20.0712	50		20.0712	63		20.0712	45
20.0778	65		20.0778	50		20.0778	61
20.0843	59		20.0843	49		20.0843	51
20.0909	44		20.0909	49		20.0909	46
20.0975	47		20.0975	48		20.0975	57
20.104	49		20.104	55		20.104	53
20.1106	34		20.1106	53		20.1106	42
20.1172	58		20.1172	55		20.1172	43
20.1237	56		20.1237	58		20.1237	63
20.1303	56		20.1303	70		20.1303	58
20.1369	58		20.1369	58		20.1369	66
20.1434	34		20.1434	59		20.1434	43
20.15	51		20.15	44		20.15	55
20.1566	55		20.1566	60		20.1566	54
20.1631	55		20.1631	60		20.1631	49
20.1697	43		20.1697	58		20.1697	52
20.1762	46		20.1762	51		20.1762	60
20.1828	42		20.1828	41		20.1828	50
20.1894	48		20.1894	48		20.1894	60
20.1959	73		20.1959	53		20.1959	61
20.2025	49		20.2025	48		20.2025	54
20.2091	52		20.2091	69		20.2091	51
20.2156	47		20.2156	47		20.2156	68
20.2222	55		20.2222	41		20.2222	60
20.2288	56		20.2288	59		20.2288	67
20.2353	50		20.2353	55		20.2353	62
20.2419	42		20.2419	53		20.2419	44
20.2485	52		20.2485	48		20.2485	63
20.255	59		20.255	59		20.255	57
20.2616	53		20.2616	49		20.2616	57
20.2682	53		20.2682	58		20.2682	57
20.2747	49		20.2747	46		20.2747	58
20.2813	63		20.2813	51		20.2813	50
20.2879	60		20.2879	57		20.2879	67
20.2944	45		20.2944	55		20.2944	54
20.301	45		20.301	52		20.301	60
20.3075	68		20.3075	54		20.3075	45
20.3141	40		20.3141	64		20.3141	66
20.3207	39		20.3207	58		20.3207	56
20.3272	58		20.3272	63		20.3272	59
20.3338	52		20.3338	58		20.3338	54
20.3404	36		20.3404	51		20.3404	39
20.3469	52		20.3469	56		20.3469	49
20.3535	48		20.3535	54		20.3535	63
20.3601	51		20.3601	60		20.3601	55
20.3666	49		20.3666	53		20.3666	49
20.3732	55		20.3732	57		20.3732	39
20.3798	56		20.3798	66		20.3798	50
20.3863	54		20.3863	62		20.3863	63
20.3929	56		20.3929	44		20.3929	58
20.3995	53		20.3995	77		20.3995	55
20.406	64		20.406	58		20.406	49
20.4126	45		20.4126	49		20.4126	56
20.4192	54		20.4192	46		20.4192	54
20.4257	57		20.4257	56		20.4257	59
20.4323	46		20.4323	59		20.4323	56
20.4389	40		20.4389	46		20.4389	63
20.4454	61		20.4454	57		20.4454	37
20.452	53		20.452	65		20.452	42
20.4585	55		20.4585	38		20.4585	59
20.4651	53		20.4651	62		20.4651	55
20.4717	47		20.4717	58		20.4717	47
20.4782	56		20.4782	60		20.4782	48
20.4848	61		20.4848	57		20.4848	53
20.4914	52		20.4914	48		20.4914	63
20.4979	61		20.4979	51		20.4979	53
20.5045	50		20.5045	53		20.5045	62
20.5111	32		20.5111	49		20.5111	64
20.5176	44		20.5176	39		20.5176	53
20.5242	54		20.5242	56		20.5242	47
20.5308	60		20.5308	50		20.5308	61
20.5373	45		20.5373	56		20.5373	41
20.5439	43		20.5439	65		20.5439	53
20.5505	50		20.5505	45		20.5505	53
20.557	45		20.557	50		20.557	46
20.5636	38		20.5636	52		20.5636	59
20.5702	54		20.5702	59		20.5702	72
20.5767	55		20.5767	52		20.5767	62
20.5833	56		20.5833	51		20.5833	45
20.5899	52		20.5899	53		20.5899	51
20.5964	54		20.5964	43		20.5964	53
20.603	46		20.603	61		20.603	60
20.6095	51		20.6095	51		20.6095	53
20.6161	48		20.6161	68		20.6161	53
20.6227	59		20.6227	55		20.6227	61
20.6292	41		20.6292	54		20.6292	55
20.6358	47		20.6358	49		20.6358	44
20.6424	62		20.6424	59		20.6424	46
20.6489	45		20.6489	53		20.6489	45
20.6555	45		20.6555	64		20.6555	44
20.6621	68		20.6621	60		20.6621	41
20.6686	56		20.6686	45		20.6686	51
20.6752	51		20.6752	65		20.6752	60
20.6818	41		20.6818	49		20.6818	41
20.6883	52		20.6883	51		20.6883	59
20.6949	38		20.6949	64		20.6949	52
20.7015	53		20.7015	53		20.7015	67
20.708	65		20.708	51		20.708	60
20.7146	59		20.7146	42		20.7146	43
20.7212	49		20.7212	62		20.7212	58
20.7277	39		20.7277	53		20.7277	56
20.7343	51		20.7343	55		20.7343	44
20.7408	61		20.7408	43		20.7408	58
20.7474	57		20.7474	60		20.7474	45
20.754	61		20.754	58		20.754	54
20.7605	50		20.7605	56		20.7605	50
20.7671	56		20.7671	48		20.7671	70
20.7737	44		20.7737	53		20.7737	61
20.7802	48		20.7802	58		20.7802	55
20.7868	50		20.7868	50		20.7868	53
20.7934	41		20.7934	48		20.7934	46
20.7999	51		20.7999	46		20.7999	54
20.8065	42		20.8065	46		20.8065	54
20.8131	61		20.8131	53		20.8131	51
20.8196	55		20.8196	51		20.8196	46
20.8262	46		20.8262	57		20.8262	59
20.8328	34		20.8328	60		20.8328	45
20.8393	51		20.8393	58		20.8393	53
20.8459	54		20.8459	43		20.8459	50
20.8525	51		20.8525	43		20.8525	41
20.859	59		20.859	49		20.859	56
20.8656	65		20.8656	59		20.8656	49
20.8722	53		20.8722	36		20.8722	42
20.8787	49		20.8787	52		20.8787	48
20.8853	51		20.8853	56		20.8853	47
20.8919	55		20.8919	44		20.8919	58
20.8984	42		20.8984	52		20.8984	45
20.905	55		20.905	42		20.905	50
20.9115	52		20.9115	61		20.9115	53
20.9181	42		20.9181	47		20.9181	41
20.9247	40		20.9247	50		20.9247	63
20.9312	41		20.9312	64		20.9312	54
20.9378	45		20.9378	59		20.9378	45
20.9444	41		20.9444	57		20.9444	55
20.9509	58		20.9509	48		20.9509	61
20.9575	54		20.9575	44		20.9575	55
20.9641	49		20.9641	59		20.9641	58
20.9706	52		20.9706	66		20.9706	57
20.9772	38		20.9772	77		20.9772	59
20.9838	53		20.9838	50		20.9838	46
20.9903	46		20.9903	50		20.9903	59
20.9969	51		20.9969	45		20.9969	42
21.0035	52		21.0035	76		21.0035	39
21.01	42		21.01	47		21.01	42
21.0166	61		21.0166	58		21.0166	56
21.0232	50		21.0232	53		21.0232	57
21.0297	42		21.0297	46		21.0297	51
21.0363	48		21.0363	51		21.0363	61
21.0429	69		21.0429	52		21.0429	51
21.0494	49		21.0494	45		21.0494	44
21.056	44		21.056	63		21.056	58
21.0626	41		21.0626	57		21.0626	59
21.0691	48		21.0691	60		21.0691	53
21.0757	39		21.0757	53		21.0757	49
21.0822	57		21.0822	56		21.0822	59
21.0888	39		21.0888	57		21.0888	56
21.0954	61		21.0954	57		21.0954	48
21.1019	53		21.1019	69		21.1019	45
21.1085	61		21.1085	44		21.1085	49
21.1151	54		21.1151	61		21.1151	53
21.1216	53		21.1216	62		21.1216	63
21.1282	64		21.1282	53		21.1282	60
21.1348	55		21.1348	57		21.1348	54
21.1413	41		21.1413	54		21.1413	57
21.1479	56		21.1479	48		21.1479	65
21.1545	59		21.1545	58		21.1545	54
21.161	40		21.161	53		21.161	51
21.1676	47		21.1676	57		21.1676	57
21.1742	61		21.1742	58		21.1742	53
21.1807	43		21.1807	56		21.1807	52
21.1873	48		21.1873	52		21.1873	39
21.1939	48		21.1939	39		21.1939	52
21.2004	53		21.2004	43		21.2004	55
21.207	42		21.207	52		21.207	54
21.2135	46		21.2135	60		21.2135	53
21.2201	52		21.2201	56		21.2201	54
21.2267	57		21.2267	54		21.2267	48
21.2332	45		21.2332	67		21.2332	49
21.2398	50		21.2398	57		21.2398	57
21.2464	36		21.2464	53		21.2464	54
21.2529	55		21.2529	54		21.2529	61
21.2595	51		21.2595	51		21.2595	49
21.2661	59		21.2661	52		21.2661	54
21.2726	50		21.2726	68		21.2726	54
21.2792	55		21.2792	52		21.2792	50
21.2858	55		21.2858	52		21.2858	52
21.2923	56		21.2923	51		21.2923	39
21.2989	58		21.2989	65		21.2989	67
21.3055	46		21.3055	52		21.3055	53
21.312	55		21.312	65		21.312	51
21.3186	57		21.3186	64		21.3186	43
21.3252	57		21.3252	43		21.3252	66
21.3317	42		21.3317	54		21.3317	59
21.3383	54		21.3383	59		21.3383	61
21.3449	56		21.3449	46		21.3449	46
21.3514	40		21.3514	67		21.3514	55
21.358	52		21.358	56		21.358	46
21.3645	52		21.3645	51		21.3645	51
21.3711	41		21.3711	49		21.3711	49
21.3777	45		21.3777	48		21.3777	66
21.3842	53		21.3842	64		21.3842	52
21.3908	59		21.3908	56		21.3908	55
21.3974	42		21.3974	51		21.3974	63
21.4039	59		21.4039	49		21.4039	52
21.4105	54		21.4105	48		21.4105	43
21.4171	44		21.4171	45		21.4171	52
21.4236	43		21.4236	50		21.4236	53
21.4302	53		21.4302	53		21.4302	53
21.4368	64		21.4368	46		21.4368	45
21.4433	47		21.4433	60		21.4433	65
21.4499	53		21.4499	48		21.4499	34
21.4565	69		21.4565	52		21.4565	57
21.463	57		21.463	53		21.463	72
21.4696	49		21.4696	62		21.4696	45
21.4762	57		21.4762	53		21.4762	47
21.4827	66		21.4827	51		21.4827	55
21.4893	53		21.4893	63		21.4893	45
21.4959	55		21.4959	60		21.4959	55
21.5024	33		21.5024	54		21.5024	49
21.509	40		21.509	45		21.509	55
21.5155	58		21.5155	62		21.5155	50
21.5221	69		21.5221	43		21.5221	39
21.5287	53		21.5287	46		21.5287	47
21.5352	49		21.5352	46		21.5352	49
21.5418	55		21.5418	41		21.5418	68
21.5484	44		21.5484	60		21.5484	55
21.5549	43		21.5549	53		21.5549	48
21.5615	48		21.5615	47		21.5615	55
21.5681	64		21.5681	44		21.5681	53
21.5746	46		21.5746	60		21.5746	65
21.5812	44		21.5812	59		21.5812	42
21.5878	75		21.5878	53		21.5878	52
21.5943	55		21.5943	52		21.5943	61
21.6009	44		21.6009	54		21.6009	60
21.6075	46		21.6075	50		21.6075	52
21.614	53		21.614	44		21.614	51
21.6206	45		21.6206	49		21.6206	52
21.6272	50		21.6272	47		21.6272	55
21.6337	57		21.6337	51		21.6337	57
21.6403	64		21.6403	31		21.6403	62
21.6468	58		21.6468	54		21.6468	48
21.6534	53		21.6534	53		21.6534	50
21.66	40		21.66	44		21.66	42
21.6665	45		21.6665	56		21.6665	43
21.6731	75		21.6731	56		21.6731	59
21.6797	64		21.6797	58		21.6797	52
21.6862	46		21.6862	53		21.6862	56
21.6928	54		21.6928	40		21.6928	35
21.6994	33		21.6994	59		21.6994	59
21.7059	57		21.7059	56		21.7059	52
21.7125	50		21.7125	54		21.7125	55
21.7191	54		21.7191	63		21.7191	56
21.7256	52		21.7256	52		21.7256	60
21.7322	55		21.7322	49		21.7322	58
21.7388	51		21.7388	60		21.7388	64
21.7453	45		21.7453	52		21.7453	43
21.7519	44		21.7519	57		21.7519	50
21.7584	64		21.7584	46		21.7584	51
21.765	56		21.765	66		21.765	41
21.7716	50		21.7716	49		21.7716	58
21.7782	51		21.7782	45		21.7782	58
21.7847	52		21.7847	63		21.7847	53
21.7913	44		21.7913	55		21.7913	50
21.7978	56		21.7978	53		21.7978	48
21.8044	58		21.8044	61		21.8044	58
21.811	53		21.811	46		21.811	43
21.8175	62		21.8175	49		21.8175	52
21.8241	51		21.8241	50		21.8241	47
21.8307	45		21.8307	47		21.8307	44
21.8372	54		21.8372	67		21.8372	67
21.8438	61		21.8438	52		21.8438	61
21.8504	59		21.8504	66		21.8504	34
21.8569	48		21.8569	61		21.8569	49
21.8635	42		21.8635	57		21.8635	51
21.8701	50		21.8701	67		21.8701	50
21.8766	54		21.8766	47		21.8766	59
21.8832	47		21.8832	65		21.8832	51
21.8897	67		21.8897	48		21.8897	53
21.8963	54		21.8963	56		21.8963	53
21.9029	41		21.9029	37		21.9029	53
21.9094	59		21.9094	37		21.9094	54
21.916	54		21.916	53		21.916	60
21.9226	44		21.9226	54		21.9226	47
21.9291	49		21.9291	57		21.9291	44
21.9357	52		21.9357	46		21.9357	39
21.9423	58		21.9423	44		21.9423	53
21.9488	45		21.9488	58		21.9488	51
21.9554	48		21.9554	43		21.9554	47
21.962	37		21.962	48		21.962	51
21.9685	40		21.9685	61		21.9685	62
21.9751	61		21.9751	58		21.9751	42
21.9817	62		21.9817	59		21.9817	52
21.9882	65		21.9882	56		21.9882	59
21.9948	44		21.9948	49		21.9948	42
22.0014	50		22.0014	47		22.0014	67
22.0079	38		22.0079	68		22.0079	48
22.0145	48		22.0145	58		22.0145	51
22.0211	60		22.0211	46		22.0211	51
22.0276	57		22.0276	57		22.0276	51
22.0342	50		22.0342	45		22.0342	62
22.0407	52		22.0407	65		22.0407	46
22.0473	49		22.0473	51		22.0473	49
22.0539	58		22.0539	49		22.0539	44
22.0604	58		22.0604	50		22.0604	57
22.067	43		22.067	41		22.067	49
22.0736	60		22.0736	53		22.0736	52
22.0801	51		22.0801	48		22.0801	61
22.0867	56		22.0867	52		22.0867	49
22.0933	55		22.0933	53		22.0933	58
22.0998	46		22.0998	40		22.0998	43
22.1064	54		22.1064	51		22.1064	54
22.113	40		22.113	41		22.113	71
22.1195	47		22.1195	52		22.1195	45
22.1261	49		22.1261	48		22.1261	53
22.1327	52		22.1327	49		22.1327	51
22.1392	52		22.1392	54		22.1392	46
22.1458	36		22.1458	61		22.1458	53
22.1524	68		22.1524	60		22.1524	59
22.1589	54		22.1589	49		22.1589	65
22.1655	65		22.1655	51		22.1655	44
22.172	47		22.172	44		22.172	51
22.1786	52		22.1786	53		22.1786	57
22.1852	50		22.1852	63		22.1852	52
22.1917	51		22.1917	47		22.1917	65
22.1983	49		22.1983	56		22.1983	46
22.2049	45		22.2049	48		22.2049	46
22.2114	43		22.2114	59		22.2114	45
22.218	43		22.218	45		22.218	60
22.2246	48		22.2246	79		22.2246	56
22.2311	50		22.2311	45		22.2311	40
22.2377	50		22.2377	52		22.2377	58
22.2443	61		22.2443	50		22.2443	35
22.2508	55		22.2508	52		22.2508	48
22.2574	47		22.2574	62		22.2574	44
22.264	46		22.264	47		22.264	42
22.2705	53		22.2705	49		22.2705	57
22.2771	52		22.2771	61		22.2771	43
22.2837	49		22.2837	41		22.2837	47
22.2902	51		22.2902	52		22.2902	49
22.2968	55		22.2968	63		22.2968	54
22.3034	57		22.3034	59		22.3034	52
22.3099	44		22.3099	45		22.3099	72
22.3165	50		22.3165	46		22.3165	49
22.323	51		22.323	56		22.323	53
22.3296	63		22.3296	61		22.3296	64
22.3362	34		22.3362	57		22.3362	52
22.3427	54		22.3427	53		22.3427	64
22.3493	65		22.3493	47		22.3493	56
22.3559	54		22.3559	41		22.3559	51
22.3624	76		22.3624	53		22.3624	56
22.369	59		22.369	55		22.369	50
22.3756	53		22.3756	51		22.3756	55
22.3821	52		22.3821	47		22.3821	45
22.3887	55		22.3887	48		22.3887	48
22.3953	47		22.3953	55		22.3953	57
22.4018	66		22.4018	54		22.4018	42
22.4084	46		22.4084	51		22.4084	50
22.415	65		22.415	59		22.415	52
22.4215	50		22.4215	41		22.4215	39
22.4281	43		22.4281	49		22.4281	47
22.4347	56		22.4347	66		22.4347	45
22.4412	36		22.4412	59		22.4412	57
22.4478	47		22.4478	70		22.4478	49
22.4544	48		22.4544	54		22.4544	55
22.4609	48		22.4609	51		22.4609	52
22.4675	46		22.4675	50		22.4675	45
22.474	50		22.474	48		22.474	55
22.4806	39		22.4806	38		22.4806	44
22.4872	48		22.4872	59		22.4872	39
22.4937	65		22.4937	60		22.4937	39
22.5003	56		22.5003	50		22.5003	46
22.5069	37		22.5069	43		22.5069	60
22.5134	45		22.5134	64		22.5134	58
22.52	46		22.52	75		22.52	54
22.5266	66		22.5266	50		22.5266	70
22.5331	57		22.5331	60		22.5331	57
22.5397	53		22.5397	41		22.5397	52
22.5463	46		22.5463	44		22.5463	51
22.5528	54		22.5528	49		22.5528	55
22.5594	42		22.5594	46		22.5594	55
22.566	54		22.566	59		22.566	64
22.5725	50		22.5725	58		22.5725	55
22.5791	61		22.5791	54		22.5791	56
22.5857	45		22.5857	51		22.5857	56
22.5922	46		22.5922	60		22.5922	51
22.5988	52		22.5988	51		22.5988	61
22.6054	43		22.6054	57		22.6054	48
22.6119	44		22.6119	44		22.6119	60
22.6185	52		22.6185	50		22.6185	49
22.6251	49		22.6251	43		22.6251	47
22.6316	48		22.6316	47		22.6316	60
22.6382	55		22.6382	42		22.6382	55
22.6447	54		22.6447	55		22.6447	53
22.6513	48		22.6513	51		22.6513	46
22.6579	45		22.6579	59		22.6579	42
22.6644	35		22.6644	55		22.6644	54
22.671	52		22.671	54		22.671	43
22.6776	50		22.6776	44		22.6776	58
22.6841	50		22.6841	50		22.6841	58
22.6907	45		22.6907	42		22.6907	42
22.6973	57		22.6973	66		22.6973	38
22.7038	56		22.7038	49		22.7038	64
22.7104	54		22.7104	47		22.7104	51
22.717	41		22.717	57		22.717	53
22.7235	45		22.7235	65		22.7235	57
22.7301	40		22.7301	51		22.7301	47
22.7367	46		22.7367	48		22.7367	59
22.7432	61		22.7432	68		22.7432	61
22.7498	48		22.7498	58		22.7498	53
22.7564	50		22.7564	62		22.7564	48
22.7629	52		22.7629	56		22.7629	57
22.7695	48		22.7695	52		22.7695	58
22.7761	47		22.7761	59		22.7761	53
22.7826	50		22.7826	50		22.7826	45
22.7892	48		22.7892	58		22.7892	49
22.7957	38		22.7957	56		22.7957	65
22.8023	62		22.8023	57		22.8023	39
22.8089	39		22.8089	37		22.8089	54
22.8154	49		22.8154	46		22.8154	68
22.822	50		22.822	60		22.822	48
22.8286	58		22.8286	46		22.8286	54
22.8351	48		22.8351	28		22.8351	45
22.8417	49		22.8417	64		22.8417	60
22.8483	63		22.8483	56		22.8483	62
22.8548	46		22.8548	47		22.8548	57
22.8614	64		22.8614	64		22.8614	65
22.868	54		22.868	53		22.868	56
22.8745	52		22.8745	58		22.8745	69
22.8811	47		22.8811	44		22.8811	66
22.8877	50		22.8877	44		22.8877	47
22.8942	46		22.8942	62		22.8942	56
22.9008	43		22.9008	56		22.9008	59
22.9074	52		22.9074	55		22.9074	50
22.9139	47		22.9139	54		22.9139	44
22.9205	60		22.9205	42		22.9205	58
22.9271	52		22.9271	56		22.9271	41
22.9336	48		22.9336	54		22.9336	49
22.9402	59		22.9402	59		22.9402	60
22.9467	53		22.9467	55		22.9467	41
22.9533	50		22.9533	46		22.9533	62
22.9599	49		22.9599	65		22.9599	47
22.9664	50		22.9664	59		22.9664	55
22.973	41		22.973	62		22.973	64
22.9796	51		22.9796	55		22.9796	55
22.9861	49		22.9861	62		22.9861	52
22.9927	43		22.9927	72		22.9927	51
22.9993	41		22.9993	45		22.9993	49
23.0058	48		23.0058	58		23.0058	46
23.0124	56		23.0124	58		23.0124	43
23.019	42		23.019	49		23.019	66
23.0255	49		23.0255	57		23.0255	60
23.0321	55		23.0321	36		23.0321	70
23.0387	60		23.0387	55		23.0387	56
23.0452	50		23.0452	60		23.0452	70
23.0518	47		23.0518	37		23.0518	44
23.0584	56		23.0584	57		23.0584	59
23.0649	45		23.0649	63		23.0649	49
23.0715	56		23.0715	57		23.0715	49
23.078	47		23.078	65		23.078	51
23.0846	53		23.0846	52		23.0846	45
23.0912	49		23.0912	68		23.0912	64
23.0977	57		23.0977	52		23.0977	58
23.1043	54		23.1043	60		23.1043	59
23.1109	47		23.1109	60		23.1109	74
23.1174	37		23.1174	49		23.1174	52
[truncated: 10,187 more rows]

## Sheet: Figure S2 Damageplot
time:	Damage
0	0
0.001	0
0.002	0
0.004	0
0.008	0
0.016	0
0.032	0
0.064	0
0.128	0
0.256	0
0.512	0
0.768	0
1.28	0
2.09073	0
2.39722	0
2.67306	0
3.22475	0
4.32812	0
5.43149	0
6.30384	0
7.1762	0
8.04856	0
9.79327	0
11.538	0
13.2827	0
16.7721	0
19.9126	0
23.0531	0
26.1936	0
32.4745	0
45.0365	0
57.5984	0
70.1603	0
82.7223	0
107.846	0
132.97	0
158.094	0
208.342	0
258.589	0
308.837	0
409.333	0
509.828	0
610.323	0
710.819	0
911.81	0
1112.8	0
1313.79	0
1514.78	0
1715.77	0
2117.76	0
2519.74	0
2921.72	0
3323.7	0
3725.68	0
3972.37	1.32638e-07
3974.3	2.16756e-07
3975.26	2.70704e-07
3976.23	3.337e-07
3977.02	3.92723e-07
3977.81	4.58856e-07
3978.6	5.32552e-07
3980.18	7.04544e-07
3981.76	9.12969e-07
3983.34	1.16229e-06
3984.32	1.33912e-06
3985.2	1.51399e-06
3986.96	1.91214e-06
3988.73	2.38094e-06
3990.49	2.92759e-06
3992.25	3.5592e-06
3994.01	4.28274e-06
3995.78	5.10541e-06
3997.54	6.035e-06
3999.3	7.08094e-06
4001.06	8.25289e-06
4002.82	9.56031e-06
4004.59	1.10125e-05
4006.35	1.26185e-05
4008.11	1.43882e-05
4009.87	1.63319e-05
4011.64	1.84604e-05
4013.4	2.07845e-05
4015.16	2.33161e-05
4016.92	2.60673e-05
4018.69	2.90498e-05
4022.21	3.57554e-05
4025.73	4.35383e-05
4028.91	5.15596e-05
4032.08	6.06328e-05
4035.25	7.085e-05
4038.42	8.23018e-05
4041.59	9.5075e-05
4044.77	0.000109253
4047.94	0.000124915
4051.11	0.000142139
4054.28	0.000160998
4060.63	0.000203897
4066.97	0.000254142
4073.32	0.000312214
4079.66	0.000378547
4086	0.000453529
4098.69	0.000630769
4111.38	0.000846177
4124.07	0.00110136
4136.76	0.00139734
4162.14	0.00211316
4187.51	0.00299218
4212.89	0.00402653
4238.27	0.00520307
4263.64	0.00650677
4289.02	0.00792203
4311.86	0.00927564
4334.7	0.0106888
4357.54	0.012145
4381.26	0.013688
4404.99	0.0152516
4426.34	0.0166668
4447.69	0.01808
4469.04	0.0194334
4487.54	0.0206559
4502.74	0.0216326
4517.95	0.0225882
4530.24	0.0233465
4538.57	0.0238531
4546.89	0.0243539
4555.22	0.0248487
4562.72	0.0252888
4570.21	0.0257043
4576.96	0.0261004
4583.03	0.0264489
4589.1	0.0267927
4593.13	0.0270186
4597.16	0.0272429
4602.67	0.0275467
4606	0.0277292
4609.33	0.0278971
4612.67	0.0280716
4619.33	0.0284285
4632.67	0.0291342
4646	0.0297822
4659.33	0.0305746
4667.11	0.0309289
4674.11	0.0312602
4688.12	0.0319286
4700.72	0.0325245
4725.93	0.0336841
4748.62	0.0346469
4769.03	0.0355176
4789.45	0.0363335
4807.83	0.037056
4824.37	0.0377216
4840.9	0.0383956
4857.44	0.0390714
4890.52	0.0403901
4920.29	0.041565
4950.06	0.0427274
4979.83	0.0438606
5009.6	0.0449935
5035.74	0.0459702
5061.89	0.0469178
5088.03	0.0478472
5114.18	0.0487209
5135.58	0.0494274
5156.98	0.0501276
5175.7	0.0507453
5194.42	0.0513541
5213.14	0.0519509
5228.16	0.0524174
5243.18	0.0528317
5258.2	0.0533305
5273.21	0.0536841
5286.52	0.0540685
5299.82	0.0544706
5311.79	0.0548392
5323.76	0.0551874
5331.99	0.0554274
5340.21	0.0556602
5348.44	0.055909
5353.96	0.0560788
5359.47	0.056245
5364.99	0.0564094
5370.51	0.0565655
5375.29	0.0566884
5380.07	0.0568413
5384.38	0.0569794
5388.68	0.0570905
5392.99	0.0572252
5397.29	0.0573456
5400.94	0.0574452
5404.87	0.0575598
5408.79	0.0576737
5412.32	0.057756
5415.85	0.0578476
5422.91	0.0580403
5437.04	0.0584333
5465.28	0.0592085
5490.71	0.0599025
5516.13	0.0606003
5541.55	0.0613015
5566.97	0.0620116
5592.39	0.0627386
5617.82	0.063398
5643.24	0.0641092
5668.66	0.0648628
5689.49	0.0655149
5710.31	0.0662115
5727.36	0.0667891
5744.42	0.0674006
5761.48	0.0680422
5778.53	0.0687231
5795.59	0.0694132
5810.94	0.0700559
5826.29	0.0707281
5837.23	0.0712335
5848.16	0.071739
5859.09	0.0722508
5866.27	0.0725909
5873.45	0.0729371
5880.63	0.0733071
5885.25	0.0735299
5889.88	0.0737578
5894.51	0.0739877
5899.13	0.0742347
5903.29	0.0744517
5906.06	0.0745967
5908.83	0.0747432
5911.6	0.074891
5914.08	0.0750237
5916.82	0.0751717
5919.29	0.0753056
5921.76	0.0754402
5924.84	0.0756058
5927.91	0.0757698
5930.99	0.0759362
5937.15	0.0762631
5949.46	0.0769178
5961.77	0.0775827
5974.08	0.0782303
5986.39	0.078848
5998.7	0.0795083
6011.01	0.0801986
6035.63	0.0816483
6056.59	0.0829543
6077.55	0.0842835
6098.5	0.0857206
6119.46	0.0871953
6140.42	0.0887014
6161.38	0.090248
6182.33	0.0918298
6194.43	0.0927582
6206.52	0.0936915
6221.58	0.0948636
6236.63	0.096045
6251.69	0.0972361
6262.73	0.0981177
6272.67	0.0989168
6292.55	0.100509
6312.43	0.102121
6328.96	0.103474
6345.5	0.104831
6362.03	0.10619
6378.57	0.107553
6395.1	0.108919
6411.64	0.110236
6428.17	0.111554
6444.71	0.112875
6477.78	0.11553
6507.54	0.117922
6537.31	0.120189
6567.07	0.122535
6596.83	0.124822
6623.62	0.126804
6640.28	0.128085
6656.93	0.12937
6671.92	0.130486
6685.41	0.131456
6697.56	0.132353
6708.48	0.133176
6719.41	0.133983
6728.84	0.134672
6738.27	0.135379
6744.57	0.135862
6750.88	0.13633
6756.23	0.136715
6761.57	0.137114
6765.95	0.137438
6770.33	0.137765
6772.74	0.13794
6775.16	0.138114
6777.58	0.138297
6779.99	0.138478
6781.38	0.138582
6782.78	0.138687
6784.17	0.13879
6785.68	0.138894
6787.2	0.139007
6787.96	0.139065
6788.72	0.139122
6789.49	0.139179
6790.25	0.139241
6790.64	0.139267
6791.02	0.139289
6791.54	0.139329
6792.05	0.139368
6792.3	0.139386
6792.56	0.139406
6792.81	0.139425
6793.06	0.139444
6793.31	0.139463
6793.45	0.139473
6793.58	0.139485
6793.72	0.139496
6793.85	0.139502
6793.98	0.139512
6794.06	0.139518
6794.13	0.139523
6794.2	0.139528
6794.28	0.139534
6794.34	0.13954
6794.38	0.139543
6794.42	0.139546
6794.46	0.139549
6794.54	0.139555
6794.62	0.139561
6794.78	0.139573
6795.09	0.139596
6795.48	0.139624
6795.83	0.139649
6796.53	0.139699
6797.92	0.139799
6799.32	0.139899
6800.71	0.140004
6802.1	0.140103
6804.89	0.140301
6810.47	0.140699
6816.05	0.1411
6827.2	0.141903
6838.36	0.142718
6849.51	0.143544
6871.82	0.145206
6894.13	0.146871
6916.44	0.148603
6938.75	0.150366
6961.06	0.152192
6983.37	0.15404
6998.6	0.155293
7013.83	0.156574
7029.06	0.157861
7039.81	0.158768
7050.57	0.159705
7061.33	0.160634
7072.09	0.161573
7080.7	0.162308
7089.32	0.163068
7097.93	0.163825
7105.18	0.164449
7111.71	0.16503
7118.23	0.165611
7124.1	0.16614
7129.39	0.166624
7134.67	0.167061
7139.43	0.167456
7144.18	0.167859
7148.46	0.168233
7152.32	0.168583
7156.17	0.168904
7158.77	0.169137
7161.37	0.169356
7163.98	0.169567
7166.58	0.169809
7168.81	0.170012
7171.05	0.170182
7173.29	0.170374
7175.52	0.170562
7177.51	0.17072
7179.3	0.170891
7181.08	0.171055
7182.87	0.171185
7184.04	0.171288
7185.21	0.171388
7186.38	0.17148
7187.55	0.171595
7188.61	0.171676
7189.66	0.171761
7190.61	0.171843
7191.56	0.171925
7192.13	0.171968
7192.7	0.172019
7193.27	0.172067
7193.84	0.172121
7194.24	0.172148
7194.63	0.172187
7195.02	0.172219
7195.28	0.172238
7195.54	0.172258
7195.79	0.172283
7196.05	0.172304
7196.31	0.172326
7196.47	0.172342
7196.64	0.172354
7196.8	0.172368
7196.92	0.17238
7197.04	0.172391
7197.12	0.1724
7197.21	0.172408
7197.39	0.172422
7197.55	0.172436
7197.86	0.172463
7198.18	0.17249
7198.82	0.172545
7200.09	0.172654
7202.63	0.17287
7205.16	0.173085
7207.34	0.17327
7211.7	0.17364
7220.41	0.174384
7229.13	0.175114
7237.84	0.175854
7246.55	0.17659
7255.27	0.177336
7263.98	0.178086
7281.4	0.179609
7297.09	0.18095
7312.77	0.18229
7326.89	0.183508
7339.59	0.184636
7352.29	0.185721
7365	0.186794
7377.7	0.18786
7390.41	0.188918
7393.58	0.189182
7395.17	0.189315
7398.35	0.189596
7401.52	0.189868
7407.87	0.190397
7420.58	0.191439
7433.28	0.192473
7445.98	0.193499
7458.69	0.194523
7471.39	0.19554
7484.1	0.196559
7496.8	0.197612
7514.58	0.199046
7532.36	0.200423
7548.34	0.201698
7564.32	0.202971
7578.7	0.204108
7593.08	0.205236
7607.46	0.206286
7621.83	0.207416
7636.21	0.208551
7650.59	0.209719
7664.97	0.210849
7679.35	0.211845
7693.73	0.212836
7705.23	0.213682
7716.73	0.214587
7728.23	0.215524
7739.73	0.216261
7746.57	0.216737
7753.41	0.217212
7760.25	0.217708
7767.09	0.218252
7771.19	0.218558
7773.96	0.218713
7776.73	0.218926
7780.65	0.219346
7784.56	0.219605
7786.05	0.219692
7787.39	0.219775
7790.06	0.219949
7792.74	0.220129
7798.09	0.220496
7803.44	0.220862
7808.79	0.221224
7819.49	0.221953
7830.19	0.222681
7851.59	0.224142
7867.97	0.225241
7882.72	0.226364
7897.46	0.227368
7912.21	0.228389
7926.95	0.229397
7941.7	0.230396
7945.38	0.230645
7952.76	0.231141
7953.68	0.231203
7955.52	0.231365
7957.37	0.231524
7961.05	0.231808
7968.42	0.232343
7975.8	0.232812
7990.54	0.233756
8005.29	0.234692
8020.03	0.235626
8034.78	0.236636
8049.53	0.237626
8053.21	0.237873
8055.05	0.237996
8055.98	0.23806
8057.82	0.238226
8059.66	0.238378
8063.35	0.238658
8070.72	0.239186
8085.47	0.240208
8100.21	0.241285
8114.96	0.242294
8126.03	0.243026
8148.18	0.244438
8170.33	0.245851
8190.26	0.24709
8210.19	0.248313
8228.13	0.249395
8246.07	0.250459
8264.01	0.251501
8299.89	0.253379
8335.77	0.255249
8368.06	0.256928
8400.36	0.258596
8432.65	0.260244
8460.24	0.261642
8487.83	0.263057
8515.42	0.264441
8543.01	0.265641
8566.46	0.266717
8587.56	0.26811
8608.66	0.268886
8629.77	0.269617
8643.2	0.270333
8656.63	0.270941
8670.06	0.271521
8683.5	0.272181
8694.99	0.272726
8705.34	0.273122
8715.68	0.273566
8722.71	0.273941
8729.74	0.274364
8736.07	0.274591
8740.48	0.274749
8744.89	0.274984
8749.3	0.275319
8752.45	0.275374
8755.59	0.275466
8758.74	0.275627
8761.88	0.275767
8764.4	0.275891
8766.92	0.276059
8769.43	0.276214
8771.7	0.276316
8773.96	0.276427
8775.93	0.276534
8777.9	0.276663
8779.2	0.276732
8780.5	0.276778
8781.62	0.276816
8782.75	0.276903
8783.71	0.276969
8784.57	0.276997
8785.28	0.277031
8786	0.277059
8786.42	0.277074
8786.85	0.277108
8787.27	0.277129
8787.7	0.277149
8788.13	0.277156
8788.41	0.27718
8788.68	0.277193
8788.92	0.277205
8789.16	0.277216
8789.43	0.277229
8789.68	0.277234
8789.93	0.277241
8790.16	0.277247
8790.61	0.277263
8791.51	0.277297
8793.31	0.277371
8794.93	0.277439
8798.17	0.277579
8804.65	0.277863
8810.13	0.278103
8815.61	0.278344
8821.09	0.278585
8825.92	0.278797
8830.74	0.279008
8840.4	0.279429
8859.7	0.280264
8879	0.281091
8894.13	0.281736
8909.26	0.282472
8924.39	0.283173
8939.51	0.28386
8954.64	0.284534
8958.43	0.2847
8965.99	0.285063
8973.56	0.285414
8981.12	0.285683
8996.25	0.286347
9011.38	0.287001
9026.51	0.287694
9041.64	0.288495
9056.77	0.289667
9065.48	0.289784
9074.19	0.29008
9082.91	0.290627
9091.62	0.290833
9100.34	0.291206
9108.18	0.291419
9112.41	0.291573
9116.21	0.291742
9121.02	0.291956
9125.82	0.292078
9128.47	0.292202
9130.85	0.29233
9133.23	0.2924
9135.61	0.292516
9136.82	0.292565
9137.91	0.292562
9140.09	0.292656
9140.92	0.292694
9141.75	0.292756
9142.49	0.292812
9143.23	0.292865
9143.97	0.292914
9144.71	0.292961
9146.19	0.293051
9149.16	0.293213
9152.12	0.293361
9158.04	0.293555
9163.37	0.293745
9167.58	0.293902
9169.69	0.293992
9173.9	0.294192
9178.11	0.294399
9186.54	0.294819
9194.03	0.295177
9201.53	0.295551
9209.03	0.295926
9224.02	0.296674
9239.01	0.297412
9252.5	0.298039
9265.99	0.298701
9279.49	0.299278
9292.98	0.299914
9306.47	0.300625
9319.96	0.301253
9330.37	0.301855
9340.78	0.302403
9345.98	0.302927
9352.11	0.303406
9358.25	0.303817
9370.51	0.304516
9382.78	0.305145
9395.05	0.305739
9419.59	0.306843
9441.67	0.30779
9463.75	0.308548
9480.97	0.309154
9498.19	0.309767
9515.41	0.310384
9524.02	0.31069
9541.24	0.311291
9543.39	0.311368
9547.7	0.311535
9552	0.311699
9556.31	0.311861
9564.92	0.312179
9582.14	0.312827
9592.97	0.313219
9603.8	0.313813
9614.63	0.314444
9625.46	0.314993
9636.29	0.31547
9643.01	0.315742
9649.73	0.316004
9656.44	0.316259
9663.16	0.316514
9669.88	0.316754
9675.75	0.316965
9677.3	0.317021
9678.67	0.317071
9681.42	0.317169
9686.9	0.317362
9697.86	0.31778
9704.33	0.318024
9710.81	0.318259
9717.28	0.318493
9730.23	0.318964
9743.18	0.319432
9756.13	0.319892
9769.08	0.320318
9778.54	0.320659
9788	0.320985
9806.91	0.321627
9825.83	0.32232
9842.86	0.322965
9859.88	0.323565
9876.91	0.324152
9893.93	0.324735
9927.98	0.325889
9962.04	0.327032
9996.09	0.328169
10030.1	0.328826
10064.2	0.329564
10087.6	0.33047
10111.1	0.331305
10134.6	0.332179
10155.7	0.332792
10176.8	0.333678
10197.9	0.334616
10215.1	0.335604
10232.3	0.33653
10240.1	0.336775
10247.8	0.336989
10255.6	0.337046
10263.4	0.337402
10271.1	0.337862
10278.9	0.338022
10285.9	0.338211
10292.9	0.338582
10299.9	0.338824
10306.9	0.339169
10312.6	0.339492
10317.7	0.339497
10322.9	0.339496
10328	0.339628
10333.2	0.33984
10337.3	0.340187
10341.4	0.341162
10341.6	0.341268
10342.1	0.341247
10342.5	0.340935
10343	0.340843
10343.5	0.341191
10343.9	0.341137
10344.3	0.34087
10344.7	0.340813
10345.2	0.341143
10345.5	0.341103
10345.8	0.340916
10346.1	0.340779
10346.3	0.340816
10346.5	0.340838
10346.7	0.340801
10346.8	0.340793
10347	0.340786
10347.1	0.340781
10347.3	0.340767
10347.5	0.34075
10347.8	0.340733
10348	0.340715
10348.5	0.340681
10349.4	0.340622
10351.2	0.340534
10354.9	0.340438
10359.2	0.340392
10363.5	0.34039
10367	0.340409
10373.9	0.340495
10387.7	0.340761
10401.5	0.341078
10415.3	0.341425
10442.9	0.342174
10459.1	0.342626
10469.2	0.343108
10477.3	0.343418
10493.5	0.344105
10525.8	0.344917
10554.9	0.345729
10584	0.346494
10609.8	0.347223
10632.9	0.34787
10656.1	0.348776
10677	0.349426
10697.8	0.350054
10718.7	0.350621
10739.5	0.351165
10781.2	0.352444
10804.4	0.352942
10825.2	0.35344
10866.9	0.354479
10908.6	0.355315
10945.4	0.355867
10965.7	0.356131
10983.9	0.356357
11002.1	0.356516
11013.9	0.356649
11020.2	0.356727
11025.7	0.3568
11031.2	0.356876
11042.2	0.357036
11064.1	0.357377
11086.1	0.357763
11108.1	0.358159
11130.1	0.35856
11135.6	0.358668
11138.3	0.358743
11143.8	0.358869
11154.8	0.359104
11176.8	0.359561
11201	0.360068
11225.3	0.360584
11249.6	0.361109
11273.9	0.361643
11298.1	0.362186
11346.7	0.363294
11395.2	0.364366
11443.8	0.365562
11487.5	0.36665
11531.1	0.367761
11574.8	0.368992
11618.5	0.370201
11662.2	0.371415
11705.9	0.372647
11743.4	0.373722
11781	0.3748
11814.2	0.375703
11844.2	0.37662
11869.5	0.37743
11894.9	0.378216
11909.5	0.378678
11924.1	0.379144
11938.7	0.379614
11948.1	0.379888
11957.4	0.379985
11966.8	0.380152
11976.2	0.380614
11982	0.380848
11987.8	0.38106
11993.6	0.381266
11998.2	0.381427
12002.9	0.381595
12007.5	0.381638
12012.1	0.381735
12016.8	0.382005
12020.9	0.382159
12025.1	0.382324
12029.3	0.382488
12032.5	0.382587
12034.8	0.382662
12036.8	0.382733
12038.8	0.382812
12042.8	0.382973
12046.9	0.383129
12055	0.383426
12071.1	0.383929
12087.3	0.384441
12119.6	0.385975
12148.6	0.387195
12173.6	0.387535
12194.9	0.388076
12205.5	0.388398
12210.8	0.388566
12221.4	0.388898
12226.8	0.38908
12237.4	0.389426
12248	0.389803
12269.3	0.390431
12290.5	0.391071
12311.8	0.391712
12333	0.392348
12375.6	0.393604
12418.1	0.394687
12453.2	0.395636
12488.4	0.396632
12520	0.397407
12551.6	0.398236
12580.1	0.398782
12608.6	0.399139
12633.7	0.399488
12656.3	0.40016
12676.7	0.401017
12691	0.401226
12705.3	0.401512
12718.1	0.401752
12729.7	0.40191
12741.2	0.402097
12751.6	0.4023
12759.7	0.402395
12767.8	0.402555
12775.9	0.402719
12783.9	0.402881
12800.1	0.40331
12816.2	0.403694
12832.4	0.404056
12848.6	0.4044
12864.7	0.404732
12880.9	0.405093
12897	0.405386
12915.8	0.405578
12934.6	0.405987
12945.8	0.406284
12957	0.406554
12968.1	0.406725
12976.6	0.406844
12984.1	0.406956
12991.7	0.407068
12998.5	0.407169
13012.1	0.407337
13039.3	0.407832
13066.6	0.408308
13093.8	0.408721
13118.3	0.409115
13138.1	0.409368
13177.6	0.409997
13217.1	0.410593
13252.7	0.411025
13283.3	0.411484
13313.9	0.411923
13324.3	0.412067
13330.1	0.41214
13334.7	0.412194
13343.9	0.412295
13362.2	0.412466
13398.9	0.41299
13428.1	0.413332
13457.3	0.413632
13486.4	0.413927
13515.6	0.414193
13544.8	0.414431
13569.2	0.414716
13590	0.414908
13608.7	0.415066
13618.1	0.415143
13622.7	0.415181
13632.1	0.415258
13633.3	0.415268
13635.6	0.415309
13637.9	0.415357
13642.6	0.415439
13652	0.415571
13670.7	0.415796
13708.2	0.416284
13783	0.417271
13838.7	0.418123
13872.3	0.418461
13905.8	0.419098
13939.4	0.4195
13972.9	0.420455
14006.5	0.421006
14031.7	0.421475
14082.1	0.422407
14115.7	0.423016
14149.3	0.423611
14179.5	0.424132
14209.7	0.424638
14234.5	0.425054
14240.8	0.425155
14253.2	0.425503
14256.3	0.425629
14262.5	0.425881
14268.7	0.426085
14281.1	0.426431
14306	0.427023
14330.8	0.427559
14380.5	0.428527
14383.6	0.428588
14389.8	0.428791
14396.1	0.428979
14408.5	0.429291
14420.9	0.429568
14445.8	0.430049
14451.5	0.430156
14462.9	0.430344
14464.3	0.430368
14465	0.43038
14466.5	0.430404
14467.2	0.430448
14468.6	0.430504
14470	0.430547
14472.9	0.430618
14478.6	0.430739
14490	0.430951
14512.8	0.431327
14535.7	0.431675
14558.5	0.432004
14581.3	0.432317
14604.2	0.432621
14624.7	0.432888
14645.3	0.433104
14686.4	0.433623
14696.6	0.433746
14702.1	0.433811
14706.6	0.433866
14715.7	0.433974
14733.8	0.434193
14770	0.434618
14799.3	0.43495
14828.6	0.435266
14852.1	0.43549
14875.6	0.435723
14899.1	0.435952
14946.1	0.436383
14993.1	0.436776
15040.1	0.437093
15087.1	0.437248
15134.1	0.437391
15145.9	0.437426
15169.4	0.437436
15175.3	0.437487
15178.2	0.437519
15184.1	0.437543
15190	0.437556
15195.8	0.437571
15207.6	0.437558
15219.3	0.437599
15229.8	0.437649
15236.6	0.43779
15242	0.437946
15247.4	0.438078
15251.2	0.438159
15258.8	0.438289
15274	0.438461
15289.2	0.438615
15304.4	0.438744
15322.2	0.438883
15331.7	0.438954
15341.2	0.439021
15348.5	0.439071
15363.1	0.439163
15392.3	0.439325
15421.5	0.439465
15450.7	0.4396
15479.9	0.439692
15538.3	0.439814
15596.7	0.439934
15644.7	0.440137
15687.9	0.44024
15731.1	0.439929
15774.3	0.439645
15817.5	0.439878
15844.5	0.439739
15871.5	0.439643
15886.6	0.439581
15900.2	0.439534
15927.4	0.439375
15940	0.439483
15952.7	0.439432
15965.3	0.439415
15976.6	0.439384
15986.7	0.439352
16006.9	0.439256
16047.3	0.43907
16080.5	0.439035
16113.6	0.438916
16146.8	0.438764
16180	0.438592
16246.3	0.438201
16304.2	0.437845
16356.3	0.43751
16408.4	0.437156
16460.5	0.436725
16507.4	0.436312
16517.5	0.436224
16522.6	0.436197
16532.6	0.436152
16542.7	0.436132
16552.8	0.436114
16562.9	0.436042
16572.9	0.43596
16583	0.435888
16593.1	0.435822
16602.9	0.435729
16612.8	0.435656
16622.7	0.435597
16632.5	0.435541
16652.2	0.435434
16682.9	0.435274
16699.9	0.43519
16715.3	0.435104
16730.6	0.435019
16761.2	0.434868
16791.8	0.434739
16822.4	0.434541
16883.6	0.434358
16944.9	0.434296
17000	0.434328
17014.4	0.43435
17043.3	0.434433
17072.3	0.434622
17101.2	0.434808
17130.1	0.434941
17159	0.435155
17187.9	0.43537
17216.8	0.435564
17242.9	0.435766
17268.9	0.435944
17294.9	0.436224
17318.3	0.436433
17341.8	0.436647
17365.2	0.436811
17388.6	0.437124
17403.9	0.437304
17419.3	0.437484
17434.6	0.437665
17448.4	0.437856
17460.8	0.438076
17473.3	0.43818
17485.7	0.438277
17498.1	0.43843
17510.5	0.438551
17521.7	0.438673
17532.9	0.438857
17542.3	0.438993
17551.7	0.439124
17560.2	0.439242
17568.7	0.439394
17577.2	0.439566
17580.5	0.439576
17583.5	0.439605
17586.4	0.439645
17592.3	0.439717
17596.4	0.439796
17600.4	0.439879
17602.9	0.439929
17604.7	0.439964
17606.1	0.43999
17607.3	0.440011
17609.6	0.440052
17614.2	0.440133
17623.5	0.440288
17642	0.440593
17660.5	0.440841
17679.1	0.441206
17697.6	0.441465
17716.1	0.441739
17753.2	0.442299
17790.3	0.442824
17821.7	0.443299
17853.1	0.443777
17884.5	0.44425
17916	0.444719
17978.8	0.445635
18011	0.446093
18028.8	0.446342
18044.9	0.446565
18076.9	0.447005
18141.1	0.447878
18170.4	0.448238
18199.7	0.448578
18213.5	0.448847
18225.8	0.449065
18250.5	0.449463
18272.8	0.44981
18295	0.450155
18317.3	0.450502
18339.5	0.450852
18361.8	0.451209
18384	0.451573
18406.2	0.451947
18428.5	0.452332
18473	0.453106
18517.5	0.453969
18562	0.454921
18606.4	0.455964
18650.9	0.456978
18695.4	0.458163
18739.9	0.459398
18784.4	0.460796
18828.9	0.462267
18873.4	0.463786
18909.3	0.464995
18945.2	0.466309
18981.1	0.467635
19017	0.468981
19052.9	0.470174
19088.8	0.471511
19124.7	0.472892
19157	0.474148
19184.1	0.475203
19208.4	0.47615
19222.3	0.47666
19231.6	0.477006
19240.9	0.477381
19250.1	0.477741
19259.4	0.478098
19264.6	0.478296
19269.7	0.478494
19274.3	0.478644
19278.8	0.478794
19281.4	0.478886
19283.2	0.478952
19284.9	0.47902
19286.7	0.479089
19288.1	0.479142
19289	0.479179
19289.9	0.479212
19290.7	0.479242
19291.3	0.479268
19292.7	0.479319
19295.3	0.479423
19300.7	0.479626
19305.1	0.479787
19309.4	0.47995
19318.2	0.480279
19326	0.48057
19333.7	0.48086
19349.2	0.481403
19380.2	0.482547
19411.2	0.483668
19442.2	0.484781
19473.2	0.485832
19504.2	0.48687
19535.2	0.487909
19566.2	0.488942
19587.2	0.489635
19608.2	0.490324
19629.1	0.491015
19648	0.491627
19666.9	0.492185
19685.7	0.492683
19702.7	0.49314
19719.7	0.493633
19753.7	0.494697
19784.3	0.495693
19814.8	0.496791
19828	0.497209
19838.7	0.497541
19860.1	0.498243
19903	0.499568
19936.5	0.500671
19970.1	0.501786
19990.7	0.502463
20011.3	0.503086
20032	0.503731
20052.6	0.504389
20073.2	0.505064
20093.8	0.50574
20114.5	0.506412
20135.1	0.507082
20176.3	0.508415
20209.2	0.509455
20242.2	0.510497
20275.1	0.511475
20304.4	0.5124
20330.4	0.51322
20356.4	0.51405
20379.8	0.514682
20400.9	0.515258
20422	0.515946
20443	0.51667
20464.1	0.517355
20478.7	0.517806
20493.4	0.518265
20508	0.518695
20522.7	0.519039
20534.7	0.519405
20546.7	0.519773
20558.7	0.520138
20569.6	0.520468
20580.4	0.520783
20591.2	0.521103
20602	0.521424
20612.9	0.521748
20623.7	0.522099
20634.5	0.522446
20641.6	0.522662
20648.7	0.522863
20655.1	0.523041
20661.2	0.523201
20668.6	0.523395
20676.1	0.523569
20683.5	0.523762
20689.1	0.523916
20700.3	0.524237
20722.7	0.524797
20745.1	0.525389
20767.5	0.526017
20787.6	0.526597
20828	0.527751
20857.6	0.528622
20887.3	0.529513
20917	0.530405
20946.6	0.531289
20976.3	0.532172
21006	0.533058
21065.3	0.534817
21112.5	0.536287
21159.7	0.537754
21207	0.539148
21254.2	0.540641
21292.6	0.541898
21319.9	0.542754
21347.2	0.543635
21374.5	0.544442
21401.8	0.545245
21426.4	0.54591
21450.9	0.546841
21465.6	0.547123
21480.3	0.547551
21495	0.547962
21509.7	0.548389
21524.4	0.548887
21537.6	0.54927
21550.8	0.549626
21564	0.55004
21575.7	0.550348
21587.5	0.550607
21598	0.550861
21608.6	0.551182
21619.1	0.551505
21626.3	0.551682
21633.4	0.551908
21642.2	0.552118
21652.8	0.552369
21663.4	0.552634
21671.4	0.55284
21679.5	0.55305
21695.6	0.55348
21708.8	0.553824
21722	0.554186
21733.8	0.554452
21757.6	0.555065
21781.3	0.555717
21805	0.556391
21828.8	0.557085
21876.2	0.558515
21923.7	0.560034
21971.2	0.561594
22018.6	0.563108
22061.3	0.564485
22099.8	0.565932
22126.4	0.566931
22153	0.567856
22179.7	0.568798
22206.3	0.569788
22230.2	0.570677
22254.2	0.571609
22278.2	0.572536
22299.7	0.573384
22311.6	0.573831
22323.5	0.57428
22335.4	0.574708
22347.3	0.575176
22355.8	0.575505
22364.2	0.575811
22371.8	0.576076
22379.4	0.576301
22386.3	0.576578
22391.8	0.576799
22397.3	0.577023
22402.8	0.577246
22408.4	0.577488
22411.3	0.577615
22414.2	0.577708
22417.1	0.577809
22420.7	0.577941
22423.9	0.578062
22430.4	0.578309
22443.2	0.578804
22456.1	0.579301
22470.2	0.579841
22480	0.580218
22488.8	0.580557
22497.6	0.580895
22515.2	0.581573
22550.4	0.582893
22568.5	0.583499
22586.6	0.584069
22604.7	0.584673
22622.8	0.585265
22640.8	0.585858
22658.9	0.58649
22677	0.587141
22713.2	0.58849
22745.7	0.589694
22778.2	0.590904
22806.1	0.591943
22833.9	0.592999
22861.8	0.594072
22886.8	0.595104
22911.9	0.5961
22936.9	0.597098
22959.5	0.598093
22965.1	0.598338
22976.4	0.5988
22982	0.599076
22993.3	0.599512
23001.3	0.599813
23017.2	0.60044
23049.2	0.60171
23081.1	0.602997
23113.1	0.604309
23145	0.605643
23177	0.606997
23208.9	0.608274
23240.8	0.609456
23272.8	0.610776
23304.7	0.612238
23333.5	0.613451
23362.2	0.614703
23391	0.615994
23419.7	0.617291
23445.6	0.618412
23471.4	0.619419
23493.5	0.620338
23515.6	0.62144
23537.6	0.622452
23551.2	0.623048
23564.8	0.623505
23578.4	0.624039
23587.7	0.624593
23596.9	0.625076
23605.3	0.625378
23613.6	0.625715
23621.1	0.626017
23627.9	0.626228
23634.6	0.626504
23641.4	0.626867
23648.1	0.627158
23651.4	0.6273
23654.4	0.62743
23656.9	0.627538
23658.3	0.627606
23659.7	0.627671
23662.6	0.627714
23664.2	0.627762
23664.6	0.627775
23665	0.627789
23665.8	0.62782
23667.5	0.627884
23670.8	0.628016
23672.6	0.628092
23674.5	0.628168
23676.3	0.628245
23680	0.6284
23687.4	0.628704
23702.2	0.629309
23717	0.629918
23730.3	0.630467
23743.5	0.631016
23754.7	0.631481
23777.1	0.632422
23799.5	0.63337
23821.9	0.634323
23844.3	0.635273
23866.7	0.636234
23889.2	0.637189
23911.6	0.638138
23934	0.639089
23956.4	0.640037
24001.2	0.641934
24041.5	0.643608
24077.8	0.645147
24114.1	0.64659
24139.9	0.647718
24165.7	0.648807
24191.5	0.649886
24217.3	0.650959
24238.8	0.651855
24260.4	0.652773
24281.9	0.653665
24301.3	0.654278
24318.8	0.654919
24333.8	0.655433
24348.9	0.656258
24362.4	0.656908
24376	0.657487
24389.5	0.657797
24398.8	0.658304
24408.1	0.658766
24417.4	0.658973
24426.8	0.659185
24435	0.659449
24443.2	0.659966
24451.4	0.660316
24459.6	0.660702
24466.1	0.661056
24472.7	0.661148
24477.3	0.661351
24481.9	0.661366
24486.5	0.66152
24491.1	0.661802
24495.2	0.661868
24499.2	0.661794
24503.3	0.66182
24507	0.66189
24514.3	0.662079
24520.7	0.662262
24527.1	0.662451
24533.5	0.662644
24546.2	0.663067
24559	0.663494
24570.5	0.663882
24582	0.664264
24593.6	0.66466
24605.1	0.665067
24628.1	0.665898
24674.1	0.667559
24710.9	0.668874
24744	0.670022
24773.8	0.671017
24803.6	0.672027
24833.5	0.672765
24857.6	0.673486
24881.8	0.674246
24906	0.675031
24930.2	0.675831
24978.5	0.677447
25026.8	0.679072
25093	0.681316
25159.2	0.683569
25218.8	0.685591
25278.3	0.687606
25337.9	0.689527
25391.5	0.691283
25424.7	0.692391
25457.8	0.693485
25487.7	0.694454
25509	0.695153
25530.4	0.695818
25548	0.696343
25565.6	0.696914
25575.9	0.697252
25583.2	0.697484
25590.6	0.697716
25597.9	0.697969
25605.2	0.698202
25611.8	0.698377
25618.4	0.698575
25624.3	0.698782
25629.4	0.698888
25634.5	0.699034
25637	0.699111
25639.3	0.699178
25643.8	0.699311
25652.9	0.699575
25663.7	0.699891
25673.4	0.700175
25692.9	0.700744
25731.8	0.701882
25770.8	0.703014
25809.7	0.70419
25887.6	0.706335
25951.9	0.707985
26009.9	0.709449
26062	0.710842
26114.1	0.712286
26155.6	0.713437
26192.8	0.714477
26230.1	0.715565
26261.1	0.716437
26292.1	0.717217
26320	0.717984
26347.8	0.71878
26375.7	0.719597
26403.6	0.720436
26431.5	0.721218
26459.4	0.722044
26487.2	0.722892
26512.3	0.723649
26541.1	0.724552
26569.9	0.725414
26588.5	0.726001
26607.2	0.726584
26625.9	0.727107
26636.2	0.727454
26645.5	0.727777
26664.1	0.728353
26682.6	0.728908
26701.2	0.729488
26738.4	0.730725
26775.5	0.731909
26849.8	0.734292
26924.1	0.736766
26998.4	0.739224
27058.9	0.741231
27119.3	0.743253
27179.8	0.745284
27240.2	0.747313
27361.1	0.751344
27448.3	0.754279
27526.8	0.756926
27597.4	0.7591
27661	0.761274
27724.6	0.763621
27788.1	0.765936
27851.7	0.768427
27908.9	0.770585
27959.7	0.772599
28010.4	0.774831
28053	0.776752
28091.3	0.778352
28129.6	0.780055
28167.9	0.781836
28201.6	0.783486
28235.3	0.785119
28269	0.786885
28299	0.788347
28328.9	0.78972
28358.9	0.79134
28388.9	0.79276
28418.9	0.794129
28478.9	0.796774
28528.7	0.798876
28578.6	0.800911
28619.7	0.802461
28660.9	0.803921
28743.2	0.806617
28810.5	0.808588
28877.8	0.810339
28934.9	0.811657
28991.9	0.812842
29049	0.81391
29106	0.814901
29167.3	0.815947
29222.4	0.816809
29277.5	0.817694
29327.1	0.818536
29376.7	0.819361
29426.3	0.82019
29476	0.821032
29545.9	0.822248
29615.9	0.823498
29685.8	0.824761
29748.8	0.825921
29811.7	0.827033
29855.5	0.827806
29899.3	0.828584
29943	0.829376
29986.8	0.830127
30026.2	0.830736
30061.6	0.831334
30093.5	0.831848
30125.4	0.832327
30154.1	0.832833
30182.8	0.833307
30208.7	0.833679
30234.5	0.834031
30251.6	0.834274
30268.7	0.834523
30285.9	0.83479
30301.3	0.835072
30316.7	0.835272
30330.5	0.835435
30344.4	0.835647
30358.3	0.835862
30369.8	0.836026
30381.3	0.836269
30392.8	0.836487
30404.3	0.836573
30415.8	0.836724
30427.3	0.836883
30436	0.837007
30453.5	0.837271
30471	0.837525
30506	0.838039
30538.1	0.838484
30570.2	0.838945
30602.3	0.839418
30629.1	0.839819
30682.8	0.840712
30736.5	0.841625
30790.3	0.842543
30844	0.84342
30897.7	0.844267
31005.1	0.845863
31071.5	0.846619
31138	0.847472
31192.2	0.848149
31241	0.848746
31253.2	0.848893
31277.6	0.849185
31326.4	0.849799
31361.6	0.850218
31396.9	0.850631
31467.4	0.851451
31537.9	0.852264
31608.4	0.853085
31749.4	0.854667
31822.8	0.855538
31896.2	0.856453
31969.7	0.85735
32033.8	0.858134
32033.8	0.858134
32033.8	0.858134
32033.8	0.858134
32033.8	0.858134
32033.8	0.858134
32033.8	0.858134
32033.8	0.858135
32033.8	0.858135
32033.8	0.858136
32033.8	0.858138
32033.8	0.85814
32033.8	0.858143
32033.9	0.858146
32034	0.858148
32034.2	0.858148
